# Supplementary material for: Transcriptomic analysis of α-synuclein knockdown after T3 spinal cord injury in rats
Source: BMC Genomics. 2019 Nov 14;20:851. doi: 10.1186/s12864-019-6244-6 (PMC6854783; doi:10.1186/s12864-019-6244-6)
Supplement: Supplementary file 1 — Additional file 1: Table S1. Summary of Illumina’s postsequencing sequence assembly. [file 12864_2019_6244_MOESM1_ESM.xlsx]

## Sheet: Sheet1
Table S 1. Summary of Illumina's postsequencing sequence assembly.
Sample	Clean reads	Clean bases	Error rate(%)	Q20(%)	Q30(%)	GC content(%)
CON_1	41067226	6117460409	0.0295	96.43	90.06	49.67
CON_2	41372866	6165717322	0.0278	97	91.53	50.15
CON_3	41893366	6216432292	0.0285	96.66	90.98	49.58
SCI1	53226346	7932973891	0.0265	97.5	92.58	49.44
SCI2	44398800	6607323651	0.0263	97.6	92.82	50.56
SCI3	53136224	7906301962	0.0264	97.54	92.71	50.39
LV_SCI1	47331138	7147001838	0.0292	96.3	90.59	49.85
LV_SCI2	49014034	7300548392	0.0277	97.05	91.61	50.17
LV_SCI3	44100258	6579776613	0.0264	97.56	92.71	49.86
