# Supplementary material for: Transcriptomic analysis of α-synuclein knockdown after T3 spinal cord injury in rats
Source: BMC Genomics. 2019 Nov 14;20:851. doi: 10.1186/s12864-019-6244-6 (PMC6854783; doi:10.1186/s12864-019-6244-6)
Supplement: Supplementary file 2 — Additional file 2: Table S2. Mapping results between transcriptome and reference genome. [file 12864_2019_6244_MOESM2_ESM.xlsx]

## Sheet: Sheet1
Table S2. Mapping results between transcriptome and reference genome.
Sample	Total reads	Total mapped	Multiple mapped	Uniquely mapped
CON_1	41067226	39547178(96.3%)	2700065(6.57%)	36847113(89.72%)
CON_2	41372866	39714589(95.99%)	2610382(6.31%)	37104207(89.68%)
CON_3	41893366	40074774(95.66%)	2726071(6.51%)	37348703(89.15%)
SCI1	53226346	51546138(96.84%)	3811244(7.16%)	47734894(89.68%)
SCI2	44398800	43044270(96.95%)	3754955(8.46%)	39289315(88.49%)
SCI3	53136224	51365315(96.67%)	4097547(7.71%)	47267768(88.96%)
LV_SCI1	46742874	45050360(96.38%)	3115272(6.66%)	41935088(89.71%)
LV_SCI2	49014034	47197842(96.29%)	3179784(6.49%)	44018058(89.81%)
LV_SCI3	44100258	42695593(96.81%)	2920160(6.62%)	39775433(90.19%)
