# Supplementary material for: Transcriptomic analysis of α-synuclein knockdown after T3 spinal cord injury in rats
Source: BMC Genomics. 2019 Nov 14;20:851. doi: 10.1186/s12864-019-6244-6 (PMC6854783; doi:10.1186/s12864-019-6244-6)
Supplement: Supplementary file 3 — Additional file 3: Table S3. List of 210 upregulated DEGs expressed between the SCI group and the LV_SCI group. [file 12864_2019_6244_MOESM3_ESM.xlsx]

## Sheet: Sheet1
Table S3. List of 210 upregulated DEGs expressed between the SCI group and the LV_SCI group.
Gene_id	Gene name	Gene description	FC(LV_SCI/SCI)	Log2FC(LV_SCI/SCI)	Pvalue	Padjust	Significant	Regulate	SCI1	SCI2	SCI3	LV_SCI1	LV_SCI2	LV_SCI3	SCI	LV_SCI
ENSRNOG00000037911	LOC680227	LRRGT00193 [Source:RGD Symbol;Acc:1594204]	1467.33	10.519	7.11704e-96	1.09859e-91	yes	up	1.29	0.79	0.4	132.51	212.61	235.11	0.826667	193.41
ENSRNOG00000051257	Rn50_X_0752.3	-	1434.68	10.4865	2.29353e-52	1.1801e-48	yes	up	0.01	0.05	0	38.91	51.99	43.9	0.02	44.9333
ENSRNOG00000011130	Calca	calcitonin-related polypeptide alpha [Source:RGD Symbol;Acc:2254]	5.897	2.56002	5.86945e-13	1.2943e-09	yes	up	38.72	30.47	22.97	222.2	268.56	165.15	30.72	218.637
ENSRNOG00000028097	Slc7a14	solute carrier family 7, member 14 [Source:RGD Symbol;Acc:1594375]	5.657	2.50002	5.71079e-12	1.1019e-08	yes	up	1.4	1.16	1.88	10.57	7.88	9.42	1.48	9.29
ENSRNOG00000055225	XIST_intron	XIST 3' intron conserved motif [Source:RFAM;Acc:RF02266]	174.134	7.44406	4.83475e-10	6.78447e-07	yes	up	0.1	0	0	8.84	3.66	11.1	0.0333333	7.86667
ENSRNOG00000025558	Palm2	paralemmin 2 [Source:RGD Symbol;Acc:6497336]	3.664	1.87357	1.94462e-09	2.30901e-06	yes	up	1.06	0.99	1.79	5.25	6.36	4.14	1.28	5.25
ENSRNOG00000059756	AABR07029023.1	-	5.126	2.35771	2.43548e-08	2.21142e-05	yes	up	0.67	0.31	0.74	3.46	3.29	3.58	0.573333	3.44333
ENSRNOG00000010597	Slc5a7	solute carrier family 5 member 7 [Source:RGD Symbol;Acc:69270]	4.608	2.20426	3.01659e-07	0.000224051	yes	up	2.12	5.45	7.37	25.18	19.11	32.03	4.98	25.44
ENSRNOG00000008053	Atp8a2	ATPase phospholipid transporting 8A2 [Source:RGD Symbol;Acc:1594597]	4.424	2.14533	3.04812e-07	0.000224051	yes	up	0.51	1.18	1.48	6.52	4.05	3.43	1.05667	4.66667
ENSRNOG00000022863	Lingo4	leucine rich repeat and Ig domain containing 4 [Source:RGD Symbol;Acc:1562025]	4.067	2.02411	4.09765e-07	0.000263547	yes	up	0.35	0.57	0.74	3.35	1.95	2.18	0.553333	2.49333
ENSRNOG00000001915	Chodl	chondrolectin [Source:RGD Symbol;Acc:1309885]	7.123	2.83252	8.99256e-07	0.000514108	yes	up	2.04	5.81	6.16	45.96	10.68	53	4.67	36.5467
ENSRNOG00000024730	Ppm1e	protein phosphatase, Mg2+/Mn2+ dependent, 1E [Source:RGD Symbol;Acc:735028]	4.372	2.12829	1.28834e-06	0.000710245	yes	up	2.03	1.39	3.53	14.63	6.99	11.51	2.31667	11.0433
ENSRNOG00000017079	Pgm2l1	phosphoglucomutase 2-like 1 [Source:RGD Symbol;Acc:1583226]	2.652	1.40702	2.04787e-06	0.000987841	yes	up	4.03	5.12	8.38	17.36	16.94	14.89	5.84333	16.3967
ENSRNOG00000011696	Lifr	leukemia inhibitory factor receptor alpha [Source:RGD Symbol;Acc:621431]	2.663	1.41291	2.4764e-06	0.00115835	yes	up	1.8	2.11	3.32	6.09	8.03	7.87	2.41	7.33
ENSRNOG00000002941	Uhmk1	U2AF homology motif kinase 1 [Source:RGD Symbol;Acc:2968]	2.422	1.27599	2.69051e-06	0.00122149	yes	up	13.73	11.35	13.32	34.54	42.92	32.13	12.8	36.53
ENSRNOG00000013588	Glra1	glycine receptor, alpha 1 [Source:RGD Symbol;Acc:2704]	4.319	2.11065	3.17968e-06	0.00140233	yes	up	2.16	6.52	6.85	33.22	19.65	19.82	5.17667	24.23
ENSRNOG00000032490	Cdh7	cadherin 7 [Source:RGD Symbol;Acc:1306856]	5.058	2.33853	3.5468e-06	0.00152079	yes	up	0.3	0.35	0.88	4.02	1.76	2.55	0.51	2.77667
ENSRNOG00000021056	Kcnj14	potassium voltage-gated channel subfamily J member 14 [Source:RGD Symbol;Acc:628872]	6.65	2.73334	4.40713e-06	0.00183861	yes	up	1.58	1.43	2.97	21.04	3.24	18.27	1.99333	14.1833
ENSRNOG00000008169	Slc24a2	solute carrier family 24 member 2 [Source:RGD Symbol;Acc:628650]	3.21	1.68242	4.61642e-06	0.00187524	yes	up	5.56	6.26	11.82	35.74	20.64	26.66	7.88	27.68
ENSRNOG00000021256	Adra1d	adrenoceptor alpha 1D [Source:RGD Symbol;Acc:62064]	3.517	1.81431	5.67169e-06	0.00213532	yes	up	0.5	0.62	1.34	3.51	3.96	2.99	0.82	3.48667
ENSRNOG00000022669	Cd177	CD177 molecule [Source:RGD Symbol;Acc:1562941]	21.826	4.44795	5.56557e-06	0.00213532	yes	up	0.09	0.14	0.14	4.17	0.2	3.37	0.123333	2.58
ENSRNOG00000053858	RNaseP_nuc	Nuclear RNase P [Source:RFAM;Acc:RF00009]	2.863	1.51773	6.06682e-06	0.00217785	yes	up	3.72	5.9	6.57	13.78	23.22	16.3	5.39667	17.7667
ENSRNOG00000012490	Amph	amphiphysin [Source:RGD Symbol;Acc:620274]	2.831	1.50123	8.38046e-06	0.00281219	yes	up	2.72	3.52	4.3	12.36	10.41	11.67	3.51333	11.48
ENSRNOG00000006509	Srgap3	SLIT-ROBO Rho GTPase activating protein 3 [Source:RGD Symbol;Acc:1563152]	2.824	1.49758	1.25411e-05	0.00395071	yes	up	1.66	2.25	3.9	8.59	9.13	6.52	2.60333	8.08
ENSRNOG00000009265	Kcnk9	potassium two pore domain channel subfamily K member 9 [Source:RGD Symbol;Acc:621451]	4.868	2.28341	1.28436e-05	0.00396506	yes	up	0.54	3.44	2.79	7.71	14.04	8.77	2.25667	10.1733
ENSRNOG00000005159	Fam135b	family with sequence similarity 135, member B [Source:RGD Symbol;Acc:1308133]	5.085	2.34632	1.4105e-05	0.00418702	yes	up	0.11	0.46	0.56	2.42	2.3	1.71	0.376667	2.14333
ENSRNOG00000053122	Scn1a	sodium voltage-gated channel alpha subunit 1 [Source:RGD Symbol;Acc:69364]	3.702	1.88842	1.46745e-05	0.00427389	yes	up	5.24	15.83	18.74	45.17	36.52	36.71	13.27	39.4667
ENSRNOG00000011623	Rab3c	RAB3C, member RAS oncogene family [Source:RGD Symbol;Acc:620923]	2.682	1.42342	1.55326e-05	0.00444001	yes	up	6.05	5	5.09	16.91	15.92	11	5.38	14.61
ENSRNOG00000018452	Unc13a	unc-13 homolog A [Source:RGD Symbol;Acc:619722]	2.399	1.26222	1.83907e-05	0.00506926	yes	up	5.12	4.38	5.59	16.05	14.85	12.79	5.03	14.5633
ENSRNOG00000018094	Sv2c	synaptic vesicle glycoprotein 2c [Source:RGD Symbol;Acc:619718]	3.108	1.636	1.97477e-05	0.00534782	yes	up	8.29	18.3	18.07	68.79	51.46	45.46	14.8867	55.2367
ENSRNOG00000024793	Kctd21	potassium channel tetramerization domain containing 21 [Source:RGD Symbol;Acc:1559529]	6.111	2.6115	2.11515e-05	0.00562921	yes	up	0.63	0.41	0.73	5.19	1.02	5.46	0.59	3.89
ENSRNOG00000022337	Slitrk6	SLIT and NTRK-like family, member 6 [Source:RGD Symbol;Acc:1306550]	9.235	3.20709	2.24675e-05	0.00587811	yes	up	0.33	0.05	0.63	4.07	0.7	4.97	0.336667	3.24667
ENSRNOG00000002886	Myh10	myosin heavy chain 10 [Source:RGD Symbol;Acc:71000]	2.726	1.44689	2.47005e-05	0.00635462	yes	up	7.08	7.7	11.42	34.72	20.64	24.11	8.73333	26.49
ENSRNOG00000017060	Ryr2	ryanodine receptor 2 [Source:RGD Symbol;Acc:620314]	3.415	1.77182	2.70962e-05	0.00685668	yes	up	0.28	0.41	0.87	2.43	1.82	1.53	0.52	1.92667
ENSRNOG00000000886	Caln1	calneuron 1 [Source:RGD Symbol;Acc:1305843]	3.043	1.60539	2.85887e-05	0.00700468	yes	up	0.89	3.37	2.3	7.7	10.04	5.24	2.18667	7.66
ENSRNOG00000001368	Rph3a	rabphilin 3A [Source:RGD Symbol;Acc:620073]	2.817	1.49396	3.01584e-05	0.00716191	yes	up	12.68	16.64	19.42	71.85	44.21	45.15	16.2467	53.7367
ENSRNOG00000010244	Sarm1	sterile alpha and TIR motif containing 1 [Source:RGD Symbol;Acc:1310078]	2.821	1.49622	3.09616e-05	0.00724126	yes	up	1.18	1.16	2.44	4.75	4.76	5.55	1.59333	5.02
ENSRNOG00000046972	Chrm2	cholinergic receptor, muscarinic 2 [Source:RGD Symbol;Acc:620023]	5.309	2.40841	3.28575e-05	0.00735055	yes	up	0.24	1.27	1.62	7.46	4.47	6.36	1.04333	6.09667
ENSRNOG00000010063	Htr2a	5-hydroxytryptamine receptor 2A [Source:RGD Symbol;Acc:61800]	2.815	1.49309	3.24404e-05	0.00735055	yes	up	0.86	1.23	1.72	4.22	3.65	4.2	1.27	4.02333
ENSRNOG00000006911	Sptb	spectrin, beta, erythrocytic [Source:RGD Symbol;Acc:1303243]	3.36	1.74861	3.44179e-05	0.00758964	yes	up	1.45	1.92	2.99	11.95	6.75	4.92	2.12	7.87333
ENSRNOG00000018241	Ank1	ankyrin 1 [Source:RGD Symbol;Acc:1309620]	3.107	1.63531	3.50113e-05	0.00761174	yes	up	7.07	12.41	12.79	52.07	30.59	27.12	10.7567	36.5933
ENSRNOG00000033389	Susd2	sushi domain containing 2 [Source:RGD Symbol;Acc:1308595]	3.978	1.99187	3.67368e-05	0.00787595	yes	up	1.89	5.35	9.35	24.73	17.06	29.01	5.53	23.6
ENSRNOG00000028362	Unc80	unc-80 homolog, NALCN activator [Source:RGD Symbol;Acc:1309976]	3.035	1.60157	3.92073e-05	0.00806934	yes	up	2.53	7.17	6.06	15.2	12.91	12.8	5.25333	13.6367
ENSRNOG00000015088	Prune2	prune homolog 2 [Source:RGD Symbol;Acc:1311350]	2.431	1.28162	3.97298e-05	0.00806934	yes	up	11.02	7.25	14.14	27.09	19.25	25.83	10.8033	24.0567
ENSRNOG00000018285	Kcna2	potassium voltage-gated channel subfamily A member 2 [Source:RGD Symbol;Acc:2950]	3.019	1.59387	4.0453e-05	0.00810951	yes	up	4.87	5.96	13.41	34.73	23.37	21.61	8.08	26.57
ENSRNOG00000037695	Sgpp2	sphingosine-1-phosphate phosphatase 2 [Source:RGD Symbol;Acc:1565739]	4.439	2.15033	4.1514e-05	0.00818717	yes	up	1.65	4.43	7.03	34.77	11.38	19.09	4.37	21.7467
ENSRNOG00000013306	Pcdh20	protocadherin 20 [Source:RGD Symbol;Acc:1306297]	4.446	2.15266	4.51893e-05	0.00859903	yes	up	0.66	0.71	2.34	5.16	3.12	9.22	1.23667	5.83333
ENSRNOG00000016221	Scn2b	sodium voltage-gated channel beta subunit 2 [Source:RGD Symbol;Acc:3633]	3.529	1.81916	4.52428e-05	0.00859903	yes	up	5.35	5.37	7.95	26.7	14.43	21.74	6.22333	20.9567
ENSRNOG00000012122	Clvs2	clavesin 2 [Source:RGD Symbol;Acc:1306801]	3.558	1.83102	4.86971e-05	0.00884339	yes	up	0.86	1.52	1.88	7.03	4.91	5.57	1.42	5.83667
ENSRNOG00000002303	Kcnj12	potassium voltage-gated channel subfamily J member 12 [Source:RGD Symbol;Acc:621660]	4.022	2.00782	4.94955e-05	0.00885072	yes	up	0.96	0.57	1.32	5.65	2.8	4.54	0.95	4.33
ENSRNOG00000001143	Cit	citron rho-interacting serine/threonine kinase [Source:RGD Symbol;Acc:70878]	2.577	1.36578	4.98842e-05	0.00885072	yes	up	2.68	1.93	2.84	9.17	6.74	6.02	2.48333	7.31
ENSRNOG00000028545	Ahnak2	AHNAK nucleoprotein 2 [Source:RGD Symbol;Acc:1309696]	2.937	1.55424	5.54932e-05	0.00962465	yes	up	4.82	2.16	7.84	9.87	27.04	16.28	4.94	17.73
ENSRNOG00000019961	Tcte1	t-complex-associated testis expressed 1 [Source:RGD Symbol;Acc:1305744]	3.943	1.97936	5.70719e-05	0.00968089	yes	up	1.9	1.51	1.83	11.79	3.25	7.97	1.74667	7.67
ENSRNOG00000016921	Klhl11	kelch-like family member 11 [Source:RGD Symbol;Acc:1306673]	2.304	1.204	5.70671e-05	0.00968089	yes	up	4.37	4.73	5.67	14.07	14.15	11.23	4.92333	13.15
ENSRNOG00000055809	LOC100911769	band 4.1-like protein 1-like [Source:RGD Symbol;Acc:6490915]	3.102	1.63328	6.25944e-05	0.0105023	yes	up	0.69	0.74	1.42	2.35	5.51	2.57	0.95	3.47667
ENSRNOG00000010839	Krt222	keratin 222 [Source:RGD Symbol;Acc:1560383]	2.922	1.5471	6.51032e-05	0.0107193	yes	up	2.7	3.83	4.05	12.9	9.18	8.65	3.52667	10.2433
ENSRNOG00000003435	Mcf2	MCF.2 cell line derived transforming sequence [Source:RGD Symbol;Acc:1566098]	3.424	1.77559	6.85841e-05	0.0110278	yes	up	0.9	1.29	1.37	5.93	2.75	4.73	1.18667	4.47
ENSRNOG00000031287	Cacna2d3	calcium voltage-gated channel auxiliary subunit alpha2delta 3 [Source:RGD Symbol;Acc:631361]	3.175	1.66671	6.99885e-05	0.0110803	yes	up	10.78	3.06	6.26	42.98	28.13	12.67	6.7	27.9267
ENSRNOG00000023601	Elavl4	ELAV like RNA binding protein 4 [Source:RGD Symbol;Acc:1560027]	3.613	1.85338	7.19038e-05	0.0112112	yes	up	0.99	1.67	4.01	10.99	6.28	8.61	2.22333	8.62667
ENSRNOG00000018393	Uts2	urotensin 2 [Source:RGD Symbol;Acc:3930]	3.526	1.81801	7.44574e-05	0.0113794	yes	up	29.03	19.13	10.88	94.83	77.18	89.5	19.68	87.17
ENSRNOG00000007837	Acot11	acyl-CoA thioesterase 11 [Source:RGD Symbol;Acc:2324815]	5.696	2.51005	7.8302e-05	0.0118497	yes	up	0.84	0.59	1.65	8.14	1.64	8.98	1.02667	6.25333
ENSRNOG00000009209	Slitrk1	SLIT and NTRK-like family, member 1 [Source:RGD Symbol;Acc:1308858]	2.812	1.49161	8.22195e-05	0.0122033	yes	up	2.22	2.7	5.68	13.29	10.33	9.13	3.53333	10.9167
ENSRNOG00000010392	Nrg1	neuregulin 1 [Source:RGD Symbol;Acc:621341]	3.506	1.80975	9.34085e-05	0.0134753	yes	up	0.53	1.54	1.54	5.7	4	4.68	1.20333	4.79333
ENSRNOG00000005519	Grm3	glutamate metabotropic receptor 3 [Source:RGD Symbol;Acc:2744]	5.804	2.537	9.66582e-05	0.013815	yes	up	2.33	0.44	2.18	15.03	2.94	12.59	1.65	10.1867
ENSRNOG00000005404	Rasgrp1	RAS guanyl releasing protein 1 [Source:RGD Symbol;Acc:3539]	2.677	1.42072	9.85092e-05	0.0139503	yes	up	0.83	1.14	1.95	4.12	4.71	3.08	1.30667	3.97
ENSRNOG00000020778	Chrnb2	cholinergic receptor nicotinic beta 2 subunit [Source:RGD Symbol;Acc:2350]	2.707	1.43686	0.000101666	0.0140347	yes	up	1.73	2.96	3.8	9	10.36	7.09	2.83	8.81667
ENSRNOG00000015746	Kcng4	potassium voltage-gated channel modifier subfamily G member 4 [Source:RGD Symbol;Acc:1308553]	5.849	2.54807	0.000104849	0.0141579	yes	up	2.05	2.94	3.75	29.63	2.41	22.53	2.91333	18.19
ENSRNOG00000005639	Ar	androgen receptor [Source:RGD Symbol;Acc:2147]	5.004	2.32311	0.000105478	0.0141579	yes	up	0.08	0.18	0.18	0.91	0.97	0.68	0.146667	0.853333
ENSRNOG00000030269	Atp2b2	ATPase plasma membrane Ca2+ transporting 2 [Source:RGD Symbol;Acc:2176]	2.844	1.50795	0.000109716	0.0145998	yes	up	4.48	8.1	12.73	35.09	24.3	21.78	8.43667	27.0567
ENSRNOG00000062141	Slc18a3	solute carrier family 18 member A3 [Source:RGD Symbol;Acc:62072]	3.879	1.95566	0.00011154	0.0147156	yes	up	1.76	7.38	12.75	30.9	31.34	33.55	7.29667	31.93
ENSRNOG00000011841	Map2	microtubule-associated protein 2 [Source:RGD Symbol;Acc:3044]	2.005	1.00351	0.000126001	0.016074	yes	up	25.67	23.82	39.35	72.56	68	69.39	29.6133	69.9833
ENSRNOG00000053379	SNORD116	Small nucleolar RNA SNORD116 [Source:RFAM;Acc:RF00108]	2.727	1.44716	0.000129965	0.01631	yes	up	26.69	18.83	36.32	103.92	81.52	107.52	27.28	97.6533
ENSRNOG00000025012	Chat	choline O-acetyltransferase [Source:RGD Symbol;Acc:1304627]	4.339	2.1172	0.000133472	0.0166152	yes	up	0.47	2.74	4.04	10.25	9.64	13.15	2.41667	11.0133
ENSRNOG00000023312	Lonrf2	LON peptidase N-terminal domain and ring finger 2 [Source:RGD Symbol;Acc:1562137]	2.507	1.32586	0.000151036	0.0182139	yes	up	3.26	5.94	8.15	18.31	17.13	13.59	5.78333	16.3433
ENSRNOG00000043120	Hpse2	heparanase 2 (inactive) [Source:RGD Symbol;Acc:1307959]	5.601	2.4856	0.000152974	0.0183047	yes	up	0.15	1.19	0.19	1.55	0.27	1.18	0.51	1
ENSRNOG00000019207	Shank1	SH3 and multiple ankyrin repeat domains 1 [Source:RGD Symbol;Acc:621011]	2.782	1.47629	0.000164033	0.0193283	yes	up	2.09	4.18	5.35	15.66	13.1	8.5	3.87333	12.42
ENSRNOG00000002734	AABR07042077.1	-	3.031	1.59993	0.000163044	0.0193283	yes	up	0.88	0.95	2.41	4.75	4.61	4.87	1.41333	4.74333
ENSRNOG00000002593	Esrrg	estrogen-related receptor gamma [Source:RGD Symbol;Acc:1303236]	3.453	1.78803	0.000169839	0.0195686	yes	up	0.68	2	3.28	9.42	6.62	6.2	1.98667	7.41333
ENSRNOG00000009740	Slco1c1	solute carrier organic anion transporter family, member 1c1 [Source:RGD Symbol;Acc:628660]	4.138	2.04885	0.000170856	0.0195686	yes	up	2.78	2.35	10.89	29.73	10.37	20.98	5.34	20.36
ENSRNOG00000004756	Syt2	synaptotagmin 2 [Source:RGD Symbol;Acc:3804]	4.053	2.01914	0.000171143	0.0195686	yes	up	3.31	17.69	13.54	67.68	42.61	41.22	11.5133	50.5033
ENSRNOG00000003680	Gabrb2	gamma-aminobutyric acid type A receptor beta 2 subunit [Source:RGD Symbol;Acc:2650]	3.866	1.95102	0.000173146	0.0196521	yes	up	0.28	1.08	1.29	4.89	3.65	2.62	0.883333	3.72
ENSRNOG00000007682	Gria3	glutamate ionotropic receptor AMPA type subunit 3 [Source:RGD Symbol;Acc:70958]	3.243	1.69728	0.000184696	0.0204586	yes	up	3.61	1.93	5.56	18.46	7.58	12.95	3.7	12.9967
ENSRNOG00000005309	Scn8a	sodium voltage-gated channel alpha subunit 8 [Source:RGD Symbol;Acc:3638]	3.031	1.59969	0.000184296	0.0204586	yes	up	1.59	4.19	6.71	14.67	17.07	10.48	4.16333	14.0733
ENSRNOG00000011160	Sv2b	synaptic vesicle glycoprotein 2b [Source:RGD Symbol;Acc:619716]	3.044	1.60609	0.000187374	0.0205128	yes	up	2.19	5.16	7.49	20.03	12.14	17.41	4.94667	16.5267
ENSRNOG00000005850	Gdap1	ganglioside-induced differentiation-associated-protein 1 [Source:RGD Symbol;Acc:1309005]	2.128	1.08927	0.000190162	0.0206476	yes	up	7.65	10.86	14.67	27.07	28.61	24.92	11.06	26.8667
ENSRNOG00000020277	Cntnap1	contactin associated protein 1 [Source:RGD Symbol;Acc:70902]	2.434	1.28357	0.000196616	0.0209308	yes	up	6.92	10.64	15.38	36.16	31.31	22.46	10.98	29.9767
ENSRNOG00000013282	Mctp1	multiple C2 and transmembrane domain containing 1 [Source:RGD Symbol;Acc:1305199]	3.344	1.7416	0.000199097	0.0210497	yes	up	0.89	1.28	1.52	4.57	2.4	4.53	1.23	3.83333
ENSRNOG00000024975	Atp8b3	ATPase phospholipid transporting 8B3 [Source:RGD Symbol;Acc:1307622]	5.685	2.50724	0.000219172	0.0230146	yes	up	0.28	0.96	1.02	8.15	1.39	4.96	0.753333	4.83333
ENSRNOG00000019955	Ogdhl	oxoglutarate dehydrogenase-like [Source:RGD Symbol;Acc:1310916]	2.449	1.29225	0.000220894	0.0230367	yes	up	2.53	4.04	6.35	12.65	11.16	11.42	4.30667	11.7433
ENSRNOG00000026150	Zar1	zygote arrest 1 [Source:RGD Symbol;Acc:727972]	3.094	1.6297	0.000232988	0.0236606	yes	up	0.63	1.05	1.01	3.51	2.45	3.56	0.896667	3.17333
ENSRNOG00000004731	Ano3	anoctamin 3 [Source:RGD Symbol;Acc:1308873]	3.961	1.98585	0.000238574	0.0239269	yes	up	0.97	2.61	2.26	11.81	2.98	8.73	1.94667	7.84
ENSRNOG00000019914	Fam57b	family with sequence similarity 57, member B [Source:RGD Symbol;Acc:1308215]	3.178	1.66814	0.000240261	0.0239269	yes	up	4.81	12.91	11.7	47.46	23.88	34.42	9.80667	35.2533
ENSRNOG00000026679	Scn4b	sodium voltage-gated channel beta subunit 4 [Source:RGD Symbol;Acc:631404]	2.951	1.56134	0.000240206	0.0239269	yes	up	9.78	25.46	35.9	97.8	74.01	61.25	23.7133	77.6867
ENSRNOG00000003675	Ptchd1	patched domain containing 1 [Source:RGD Symbol;Acc:1564527]	3.095	1.63002	0.000244706	0.0242133	yes	up	0.38	0.56	1.06	2.99	2.02	1.77	0.666667	2.26
ENSRNOG00000042289	Plcxd2	phosphatidylinositol-specific phospholipase C, X domain containing 2 [Source:RGD Symbol;Acc:1563504]	3.287	1.71665	0.00025103	0.0244001	yes	up	0.77	1.09	1.92	6.29	3.12	4.19	1.26	4.53333
ENSRNOG00000037919	Chic1	cysteine-rich hydrophobic domain 1 [Source:RGD Symbol;Acc:1589722]	2.387	1.25528	0.00025203	0.0244001	yes	up	2.69	6.54	5.76	12.77	9.42	11.23	4.99667	11.14
ENSRNOG00000060420	AABR07006311.1	-	59.976	5.90631	0.000252916	0.0244001	yes	up	0	0	0.01	0.28	0.05	0.42	0.00333333	0.25
ENSRNOG00000018141	RGD1307443	similar to mKIAA0319 protein [Source:RGD Symbol;Acc:1307443]	3.464	1.79236	0.00027259	0.0257343	yes	up	0.51	0.76	1.77	5.74	2.34	3.59	1.01333	3.89
ENSRNOG00000022060	Magi1	membrane associated guanylate kinase, WW and PDZ domain containing 1 [Source:RGD Symbol;Acc:1586025]	2.131	1.09164	0.000273415	0.0257343	yes	up	4.86	6.79	10.48	17.98	23.37	17.08	7.37667	19.4767
ENSRNOG00000016046	Hecw1	HECT, C2 and WW domain containing E3 ubiquitin protein ligase 1 [Source:RGD Symbol;Acc:1561038]	3.19	1.67374	0.000288056	0.0267858	yes	up	18.84	15.63	22.52	12.98	9.39	39.69	18.9967	20.6867
ENSRNOG00000012371	Car7	carbonic anhydrase 7 [Source:RGD Symbol;Acc:1306842]	6.42	2.68246	0.000309288	0.0269858	yes	up	0.38	0.77	1.85	11.87	1.45	6.66	1	6.66
ENSRNOG00000005299	Kif5a	kinesin family member 5A [Source:RGD Symbol;Acc:1303035]	2.18	1.12464	0.000307232	0.0269858	yes	up	36.7	49	58.29	148.12	126.28	97.4	47.9967	123.933
ENSRNOG00000011211	Pex5l	peroxisomal biogenesis factor 5-like [Source:RGD Symbol;Acc:708407]	2.885	1.52843	0.000308727	0.0269858	yes	up	7.43	4.77	9.37	29.64	12.9	25.41	7.19	22.65
ENSRNOG00000004378	Abca5	ATP binding cassette subfamily A member 5 [Source:RGD Symbol;Acc:628661]	2.376	1.24831	0.000314026	0.0269858	yes	up	1.21	1.19	2.78	4.63	4.94	4.1	1.72667	4.55667
ENSRNOG00000006226	Cacng2	calcium voltage-gated channel auxiliary subunit gamma 2 [Source:RGD Symbol;Acc:71095]	2.831	1.50141	0.000302453	0.0269858	yes	up	2.82	7.28	7.61	24.85	17.56	15.44	5.90333	19.2833
ENSRNOG00000001796	Dgkg	diacylglycerol kinase, gamma [Source:RGD Symbol;Acc:2499]	4.784	2.25816	0.000315965	0.0269858	yes	up	0.22	0.49	0.54	3.56	0.89	2.07	0.416667	2.17333
ENSRNOG00000029814	Prtn3	proteinase 3 [Source:RGD Symbol;Acc:1304898]	10.548	3.39895	0.000306081	0.0269858	yes	up	0.2	0.77	0.68	14.63	0.87	3.25	0.55	6.25
ENSRNOG00000011044	Clmn	calmin [Source:RGD Symbol;Acc:1306741]	3.027	1.59766	0.000314891	0.0269858	yes	up	1.13	0.98	2.05	5.94	2.66	5.16	1.38667	4.58667
ENSRNOG00000009790	Kcnk3	potassium two pore domain channel subfamily K member 3 [Source:RGD Symbol;Acc:61997]	2.594	1.37525	0.000301689	0.0269858	yes	up	1.23	3.26	3.07	7.3	8.42	6.11	2.52	7.27667
ENSRNOG00000033970	Moap1	modulator of apoptosis 1 [Source:RGD Symbol;Acc:1307230]	6.807	2.76696	0.000321883	0.0271507	yes	up	0.75	2.82	0.62	22.86	2.68	7.54	1.39667	11.0267
ENSRNOG00000006120	Shh	sonic hedgehog [Source:RGD Symbol;Acc:3673]	3.017	1.59325	0.000320413	0.0271507	yes	up	1.28	0.86	1.52	4.76	4.3	3.66	1.22	4.24
ENSRNOG00000003988	Dnajc27	DnaJ heat shock protein family (Hsp40) member C27 [Source:RGD Symbol;Acc:1564414]	3.234	1.69322	0.000334283	0.0274468	yes	up	7.09	5.39	7.6	34.71	9.88	24.21	6.69333	22.9333
ENSRNOG00000057703	Cabp7	calcium binding protein 7 [Source:RGD Symbol;Acc:1359269]	2.434	1.2835	0.000333697	0.0274468	yes	up	21.39	37.41	42.25	118.69	82.4	77.78	33.6833	92.9567
ENSRNOG00000010646	Tmem229b	transmembrane protein 229B [Source:RGD Symbol;Acc:1562622]	2.361	1.23917	0.000334051	0.0274468	yes	up	8.93	12.17	13.84	38.97	24.44	28.1	11.6467	30.5033
ENSRNOG00000000860	Vwa7	von Willebrand factor A domain containing 7 [Source:RGD Symbol;Acc:1303137]	3.005	1.5874	0.00034554	0.0280913	yes	up	0.91	1.09	0.97	3.81	2.38	4.07	0.99	3.42
ENSRNOG00000024961	Usp35	ubiquitin specific peptidase 35 [Source:RGD Symbol;Acc:1565984]	2.674	1.41881	0.000345773	0.0280913	yes	up	0.94	1.48	2.55	5.28	5.41	4.25	1.65667	4.98
ENSRNOG00000019958	Tmem151b	transmembrane protein 151B [Source:RGD Symbol;Acc:1562074]	2.742	1.45507	0.000353385	0.0284107	yes	up	4.28	3.68	4.75	17.53	8.91	13.18	4.23667	13.2067
ENSRNOG00000013389	Rgs7bp	regulator of G-protein signalling 7 binding protein [Source:MGI Symbol;Acc:MGI:106334]	4.871	2.28434	0.000360801	0.0287078	yes	up	1.46	3.65	2.08	15.37	10.06	17.05	2.39667	14.16
ENSRNOG00000012620	Syngr3	synaptogyrin 3 [Source:RGD Symbol;Acc:1311801]	3.438	1.78138	0.000360342	0.0287078	yes	up	5	5.74	12.96	41.87	12.44	30.42	7.9	28.2433
ENSRNOG00000010812	Osbpl6	oxysterol binding protein-like 6 [Source:RGD Symbol;Acc:1308887]	2.108	1.07581	0.000372722	0.0295043	yes	up	2.92	3.78	4.18	9.34	9.07	6.58	3.62667	8.33
ENSRNOG00000033445	Ccdc171	coiled-coil domain containing 171 [Source:RGD Symbol;Acc:1560884]	2.971	1.57075	0.000377631	0.0297404	yes	up	1.44	1.63	1.63	5.5	4.48	4.94	1.56667	4.97333
ENSRNOG00000032328	Diras2	DIRAS family GTPase 2 [Source:RGD Symbol;Acc:1305580]	2.854	1.51316	0.000382725	0.0299885	yes	up	2.23	4.13	5.54	15.42	11.21	11.8	3.96667	12.81
ENSRNOG00000054764	Flt3	fms-related tyrosine kinase 3 [Source:RGD Symbol;Acc:61308]	2.338	1.22524	0.000388239	0.0302669	yes	up	2.55	2.55	4.56	8.86	10.26	6.53	3.22	8.55
ENSRNOG00000026392	Cdh12	cadherin 12 [Source:RGD Symbol;Acc:1566350]	3.486	1.80172	0.000406965	0.0303785	yes	up	0.17	0.34	0.68	1.93	1.2	1.33	0.396667	1.48667
ENSRNOG00000014290	Grm1	glutamate metabotropic receptor 1 [Source:RGD Symbol;Acc:2742]	3.061	1.61383	0.00040186	0.0303785	yes	up	0.3	0.67	1.04	2.85	2	1.95	0.67	2.26667
ENSRNOG00000011425	Ptpn3	protein tyrosine phosphatase, non-receptor type 3 [Source:RGD Symbol;Acc:1311363]	2.367	1.24285	0.000391926	0.0303785	yes	up	0.72	0.93	1.24	3.62	2.92	2.51	0.963333	3.01667
ENSRNOG00000000487	Grm4	glutamate metabotropic receptor 4 [Source:RGD Symbol;Acc:2745]	3.846	1.94329	0.000399718	0.0303785	yes	up	0.58	1.4	1.66	17.01	2.6	5.08	1.21333	8.23
ENSRNOG00000011460	Arfgef3	ARFGEF family member 3 [Source:RGD Symbol;Acc:1309903]	2.549	1.34966	0.000397767	0.0303785	yes	up	0.65	0.44	0.94	2.21	2.03	1.61	0.676667	1.95
ENSRNOG00000002496	Stxbp5l	syntaxin binding protein 5-like [Source:RGD Symbol;Acc:1311561]	2.669	1.41632	0.00040111	0.0303785	yes	up	0.87	1.3	2.48	5.83	3.84	4.05	1.55	4.57333
ENSRNOG00000037476	Galnt9	polypeptide N-acetylgalactosaminyltransferase 9 [Source:RGD Symbol;Acc:1311523]	3.007	1.58842	0.000411447	0.0303881	yes	up	2.58	7.24	6.41	22.4	66.08	13.54	5.41	34.0067
ENSRNOG00000019361	Inpp5j	inositol polyphosphate-5-phosphatase J [Source:RGD Symbol;Acc:620541]	3.406	1.76821	0.000411329	0.0303881	yes	up	1.04	0.99	3.26	8.2	3.85	6.99	1.76333	6.34667
ENSRNOG00000005985	Kcnma1	potassium calcium-activated channel subfamily M alpha 1 [Source:RGD Symbol;Acc:620715]	2.591	1.37375	0.000429178	0.031249	yes	up	1.23	0.78	1.99	4.1	3.26	3.57	1.33333	3.64333
ENSRNOG00000052347	Nkrfl	NFKB repressing factor-like [Source:RGD Symbol;Acc:1563950]	2.859	1.51546	0.000441915	0.0320253	yes	up	1.43	1.93	1.85	7.31	4.57	5.2	1.73667	5.69333
ENSRNOG00000018111	Slc12a5	solute carrier family 12 member 5 [Source:RGD Symbol;Acc:620811]	3.56	1.83195	0.000450764	0.0323628	yes	up	1.93	8.83	11.49	39.49	24.77	23.16	7.41667	29.14
ENSRNOG00000030840	Cadm2	cell adhesion molecule 2 [Source:RGD Symbol;Acc:1305678]	2.479	1.30977	0.00047643	0.0340471	yes	up	3.12	3.87	6.48	12.24	11.79	12.87	4.49	12.3
ENSRNOG00000003666	Jchain	immunoglobulin joining chain [Source:MGI Symbol;Acc:MGI:96493]	12.467	3.64003	0.000503343	0.0349409	yes	up	0.64	1	1.93	42.36	2.36	3.74	1.19	16.1533
ENSRNOG00000002376	Clasp1	cytoplasmic linker associated protein 1 [Source:RGD Symbol;Acc:1310970]	2.285	1.19213	0.000502875	0.0349409	yes	up	10.31	10.4	27.91	22.44	55.25	51.06	16.2067	42.9167
ENSRNOG00000022252	Kbtbd3	kelch repeat and BTB domain containing 3 [Source:RGD Symbol;Acc:1310895]	3.077	1.6215	0.000522587	0.035001	yes	up	1.42	1.63	2.72	6.36	2.7	6.39	1.92333	5.15
ENSRNOG00000002139	RGD1311575	hypothetical LOC289568 [Source:RGD Symbol;Acc:1311575]	2.205	1.1407	0.000517742	0.035001	yes	up	2.99	3.14	6.56	11.2	10.37	9.51	4.23	10.36
ENSRNOG00000001854	Tmtc1	transmembrane and tetratricopeptide repeat containing 1 [Source:RGD Symbol;Acc:1564868]	2.368	1.24356	0.000518843	0.035001	yes	up	3.78	3.75	7.18	15.66	10.01	14.25	4.90333	13.3067
ENSRNOG00000025594	Scrt1	scratch family transcriptional repressor 1 [Source:RGD Symbol;Acc:1306236]	3.064	1.6154	0.000519175	0.035001	yes	up	4.14	11.68	10.21	43.34	22.78	24.35	8.67667	30.1567
ENSRNOG00000012284	Khdrbs2	KH RNA binding domain containing, signal transduction associated 2 [Source:RGD Symbol;Acc:621738]	5.515	2.46337	0.00051642	0.035001	yes	up	0.28	0.29	0.95	4.53	1.01	3.22	0.506667	2.92
ENSRNOG00000008570	Cadps	calcium dependent secretion activator [Source:RGD Symbol;Acc:708573]	3.122	1.64249	0.000532481	0.0352763	yes	up	2.5	8.22	9.68	30.05	18.03	22.31	6.8	23.4633
ENSRNOG00000011000	Rims1	regulating synaptic membrane exocytosis 1 [Source:RGD Symbol;Acc:620000]	2.765	1.46729	0.000532023	0.0352763	yes	up	1.14	1.59	2.63	7.61	3.98	4.29	1.78667	5.29333
ENSRNOG00000011624	Kcnq2	potassium voltage-gated channel subfamily Q member 2 [Source:RGD Symbol;Acc:621504]	2.405	1.2663	0.000543592	0.0357318	yes	up	2.84	4.98	5.69	15.53	10.86	9.87	4.50333	12.0867
ENSRNOG00000007947	Fam13a	family with sequence similarity 13, member A [Source:RGD Symbol;Acc:1309807]	2.607	1.38263	0.00055262	0.0357318	yes	up	1.7	2.54	4.07	10.05	5.95	7.95	2.77	7.98333
ENSRNOG00000042929	LOC100361087	hypothetical LOC100361087 [Source:RGD Symbol;Acc:2320873]	2.678	1.42097	0.000553246	0.0357318	yes	up	2.62	2.4	6.33	6.85	11.77	7.23	3.78333	8.61667
ENSRNOG00000022312	Lrsam1	leucine rich repeat and sterile alpha motif containing 1 [Source:RGD Symbol;Acc:1564403]	2.573	1.36341	0.00055271	0.0357318	yes	up	3.33	5.7	10.77	24.83	14.31	13.85	6.6	17.6633
ENSRNOG00000055382	Hcn1	hyperpolarization-activated cyclic nucleotide-gated potassium channel 1 [Source:RGD Symbol;Acc:620688]	2.753	1.4608	0.000550573	0.0357318	yes	up	0.8	1.42	2.56	4.94	5.57	4.25	1.59333	4.92
ENSRNOG00000037957	Aifm3	apoptosis inducing factor, mitochondria associated 3 [Source:RGD Symbol;Acc:1306028]	3.06	1.61347	0.00055799	0.0358881	yes	up	2.82	5.45	7.67	24.37	9.34	16.18	5.31333	16.63
ENSRNOG00000048145	Sstr1	somatostatin receptor 1 [Source:RGD Symbol;Acc:3762]	3.148	1.65429	0.000560522	0.0359013	yes	up	0.46	0.78	1.2	3.87	1.99	2.55	0.813333	2.80333
ENSRNOG00000003590	Tom1l2	target of myb1 like 2 membrane trafficking protein [Source:RGD Symbol;Acc:1306728]	2.235	1.16018	0.000568795	0.0359833	yes	up	15.26	20.49	37.29	71.16	56.78	57.11	24.3467	61.6833
ENSRNOG00000004269	Myt1l	myelin transcription factor 1-like [Source:RGD Symbol;Acc:620550]	2.686	1.42557	0.000576379	0.035987	yes	up	2.09	3.28	6.01	14.56	8.94	9.74	3.79333	11.08
ENSRNOG00000034221	Cfap126	cilia and flagella associated protein 126 [Source:RGD Symbol;Acc:1562658]	3.1	1.63247	0.000578641	0.035987	yes	up	0.9	0.8	2.22	3.24	2.57	3.37	1.30667	3.06
ENSRNOG00000006853	Elavl2	ELAV like RNA binding protein 2 [Source:RGD Symbol;Acc:628611]	2.697	1.43109	0.000574275	0.035987	yes	up	3.6	8.91	13.75	29.35	19.4	26.8	8.75333	25.1833
ENSRNOG00000008992	Grik3	glutamate ionotropic receptor kainate type subunit 3 [Source:RGD Symbol;Acc:71027]	3.768	1.91395	0.000575741	0.035987	yes	up	0.18	0.18	0.32	1.04	1.01	0.84	0.226667	0.963333
ENSRNOG00000011980	Lrrc7	leucine rich repeat containing 7 [Source:RGD Symbol;Acc:708527]	6.048	2.59634	0.000583406	0.0360218	yes	up	0.22	0.04	0.06	0.45	0.36	0.57	0.106667	0.46
ENSRNOG00000028580	Pcnx2	pecanex homolog 2 (Drosophila) [Source:RGD Symbol;Acc:1305883]	2.707	1.43684	0.000588773	0.0360858	yes	up	1.37	2.75	4.89	9	8.95	6.6	3.00333	8.18333
ENSRNOG00000024617		-	3.357	1.74712	0.000598579	0.0362795	yes	up	0.57	1.94	1.55	7.35	3.46	4.74	1.35333	5.18333
ENSRNOG00000047002	Fstl5	follistatin-like 5 [Source:RGD Symbol;Acc:1306858]	2.794	1.4824	0.00060168	0.0362795	yes	up	1.95	2.66	4.46	13.45	5.86	8.31	3.02333	9.20667
ENSRNOG00000008337	Gjd2	gap junction protein, delta 2 [Source:RGD Symbol;Acc:2694]	4.347	2.12007	0.000606256	0.0364131	yes	up	0.26	1.21	1.52	6.85	3.15	4.16	0.996667	4.72
ENSRNOG00000005652	Cntn4	contactin 4 [Source:RGD Symbol;Acc:621361]	2.367	1.24324	0.000622899	0.0365592	yes	up	1.34	2.03	2.66	6.06	4.75	5.06	2.01	5.29
ENSRNOG00000006470	Camk1g	calcium/calmodulin-dependent protein kinase IG [Source:RGD Symbol;Acc:621800]	2.327	1.21876	0.000611532	0.0365592	yes	up	3.22	5.39	7.61	15.67	14.16	12.57	5.40667	14.1333
ENSRNOG00000011076	Ank2	ankyrin 2 [Source:RGD Symbol;Acc:620156]	2.04	1.02832	0.000614693	0.0365592	yes	up	28.8	18.89	43.69	69.67	63.61	62.41	30.46	65.23
ENSRNOG00000003997	Pld5	phospholipase D family, member 5 [Source:RGD Symbol;Acc:1562609]	3.428	1.77736	0.000621787	0.0365592	yes	up	0.67	0.84	2.52	4.36	4.25	6.33	1.34333	4.98
ENSRNOG00000003241	Gabrg2	gamma-aminobutyric acid type A receptor gamma 2 subunit [Source:RGD Symbol;Acc:61966]	3.067	1.61662	0.000639506	0.0371995	yes	up	4.42	11.22	15.49	51.34	22.51	40.04	10.3767	37.9633
ENSRNOG00000021380	Fads6	fatty acid desaturase 6 [Source:RGD Symbol;Acc:1311950]	3.162	1.66093	0.000636614	0.0371995	yes	up	2.57	7.32	9.25	37.1	15.14	19.71	6.38	23.9833
ENSRNOG00000011202	Chrna4	cholinergic receptor nicotinic alpha 4 subunit [Source:RGD Symbol;Acc:2346]	3.166	1.66244	0.000641039	0.0371995	yes	up	0.79	2.32	3.17	10.33	7.15	5.37	2.09333	7.61667
ENSRNOG00000011268	Chd5	chromodomain helicase DNA binding protein 5 [Source:RGD Symbol;Acc:1582725]	2.34	1.22664	0.000648103	0.0372213	yes	up	1.1	1.61	2.67	6.11	5.88	4.09	1.79333	5.36
ENSRNOG00000033496	Igdcc4	immunoglobulin superfamily, DCC subclass, member 4 [Source:RGD Symbol;Acc:1310919]	2.437	1.28511	0.000647921	0.0372213	yes	up	3.46	3.69	7.58	16.83	10.1	12.36	4.91	13.0967
ENSRNOG00000031662	Slc6a5	solute carrier family 6 member 5 [Source:RGD Symbol;Acc:621824]	3.39	1.76146	0.00066659	0.0378101	yes	up	2.61	13.61	14.68	50.02	37.53	29.16	10.3	38.9033
ENSRNOG00000046797	LOC100911166	RNA pseudouridylate synthase domain-containing protein 2-like [Source:RGD Symbol;Acc:6494740]	57.699	5.85047	0.000671156	0.0378101	yes	up	0	0	0.03	1.14	0.64	0.04	0.01	0.606667
ENSRNOG00000061508	Reps2	RALBP1 associated Eps domain containing protein 2 [Source:MGI Symbol;Acc:MGI:2663511]	2.659	1.41094	0.000682579	0.0381282	yes	up	1.72	3.57	4.79	13.42	7.33	9.25	3.36	10
ENSRNOG00000007552	Arhgap36	Rho GTPase activating protein 36 [Source:RGD Symbol;Acc:1565967]	2.828	1.49973	0.000679592	0.0381282	yes	up	2.08	5.97	12.16	16.48	29.13	18.09	6.73667	21.2333
ENSRNOG00000002126	Ncam2	neural cell adhesion molecule 2 [Source:RGD Symbol;Acc:1303131]	2.001	1.00047	0.000694909	0.0385849	yes	up	7.87	5.44	12.03	16.3	23.03	19.38	8.44667	19.57
ENSRNOG00000018191	Oprm1	opioid receptor, mu 1 [Source:RGD Symbol;Acc:3234]	4.308	2.10699	0.000703145	0.0387634	yes	up	0.56	0.72	1.54	5.47	2.07	4.68	0.94	4.07333
ENSRNOG00000002158	Ibsp	integrin-binding sialoprotein [Source:RGD Symbol;Acc:2855]	5.711	2.5138	0.000711109	0.0387868	yes	up	0.87	0.79	0.64	9.7	0.84	4.06	0.766667	4.86667
ENSRNOG00000042309	Soga3	SOGA family member 3 [Source:RGD Symbol;Acc:1307525]	2.323	1.21628	0.000710468	0.0387868	yes	up	6.63	6.36	10.48	23.82	11.34	22.68	7.82333	19.28
ENSRNOG00000010128	Slc27a2	solute carrier family 27 member 2 [Source:RGD Symbol;Acc:71103]	3.052	1.60966	0.000739116	0.0397526	yes	up	0.77	0.99	1.78	5.33	4.16	2.28	1.18	3.92333
ENSRNOG00000007687	Sema7a	semaphorin 7A (John Milton Hagen blood group) [Source:RGD Symbol;Acc:1305192]	2.176	1.12154	0.000736967	0.0397526	yes	up	33.53	23.94	34.77	86.33	58.35	84.29	30.7467	76.3233
ENSRNOG00000036267	Mir341	microRNA 341 [Source:RGD Symbol;Acc:9685630]	7.1	2.82775	0.00075598	0.0403958	yes	up	0.36	0.15	0.15	3.53	0.44	1.29	0.22	1.75333
ENSRNOG00000002636	Abat	4-aminobutyrate aminotransferase [Source:RGD Symbol;Acc:620948]	2.588	1.37178	0.000756309	0.0403958	yes	up	13.53	17.88	30.37	73.38	34.05	65.46	20.5933	57.63
ENSRNOG00000022267	Rn50_X_0747.1	-	2.948	1.55971	0.000761614	0.0405389	yes	up	6.24	13.18	22.28	60.63	28.97	46.05	13.9	45.2167
ENSRNOG00000007440	Dzank1	double zinc ribbon and ankyrin repeat domains 1 [Source:RGD Symbol;Acc:1311344]	2.252	1.17124	0.000792442	0.041391	yes	up	5.92	8.86	14.98	29.38	23.88	21.26	9.92	24.84
ENSRNOG00000020518	Fam189b	family with sequence similarity 189, member B [Source:RGD Symbol;Acc:1306107]	2.514	1.32986	0.000813924	0.0423021	yes	up	3.32	5.63	11.57	20.72	20.02	15.88	6.84	18.8733
ENSRNOG00000028992	Acan	aggrecan [Source:RGD Symbol;Acc:68358]	3.428	1.77726	0.000817104	0.0423249	yes	up	0.34	1.01	0.85	4.85	1.27	1.71	0.733333	2.61
ENSRNOG00000055401	Kcnc1	potassium voltage-gated channel subfamily C member 1 [Source:RGD Symbol;Acc:2955]	3.205	1.68031	0.00083194	0.0424674	yes	up	2.19	7.37	7.78	41.78	12.07	17.49	5.78	23.78
ENSRNOG00000013991	Creg2	cellular repressor of E1A-stimulated genes 2 [Source:RGD Symbol;Acc:1564056]	2.54	1.34511	0.000826544	0.0424674	yes	up	3.17	6.03	8.31	21.24	18.13	13.3	5.83667	17.5567
ENSRNOG00000053620	AABR07051069.1	-	3.253	1.70197	0.000823149	0.0424674	yes	up	7.88	16.29	11.1	20.26	96.23	28.76	11.7567	48.4167
ENSRNOG00000054052	Ppp4r4	protein phosphatase 4, regulatory subunit 4 [Source:RGD Symbol;Acc:1560932]	2.478	1.30946	0.000836362	0.0424674	yes	up	1.43	1.82	3.29	7.89	5.26	5.47	2.18	6.20667
ENSRNOG00000006248	Trim37	tripartite motif-containing 37 [Source:RGD Symbol;Acc:1308349]	2.364	1.24123	0.000835945	0.0424674	yes	up	15.84	20.4	20.87	69.47	35.79	51.63	19.0367	52.2967
ENSRNOG00000048949	LOC102549542	elongation of very long chain fatty acids protein 6-like [Source:RGD Symbol;Acc:7527008]	2.961	1.56595	0.000848194	0.042927	yes	up	2.3	1.56	2.57	11.36	3.67	6.09	2.14333	7.04
ENSRNOG00000028832	Sorcs3	sortilin-related VPS10 domain containing receptor 3 [Source:RGD Symbol;Acc:1310974]	2.5	1.32172	0.000857289	0.0432455	yes	up	0.5	0.75	1.1	2.45	2.31	1.87	0.783333	2.21
ENSRNOG00000012358	Pcyt1b	phosphate cytidylyltransferase 1, choline, beta [Source:RGD Symbol;Acc:708434]	2.138	1.096	0.000860882	0.0432853	yes	up	6.31	6.72	8.66	23.9	16.32	17.03	7.23	19.0833
ENSRNOG00000032410	Mtus2	microtubule associated tumor suppressor candidate 2 [Source:RGD Symbol;Acc:1562533]	2.754	1.46173	0.000894518	0.044398	yes	up	0.48	1.45	1.19	3.74	3.7	2.92	1.04	3.45333
ENSRNOG00000033527	Pappa	pregnancy-associated plasma protein A [Source:RGD Symbol;Acc:1307742]	5.172	2.3708	0.000898438	0.0444497	yes	up	0.26	0.08	0.19	0.4	2.43	0.63	0.176667	1.15333
ENSRNOG00000049298	LOC100909595	solute carrier family 2, facilitated glucose transporter member 3-like [Source:RGD Symbol;Acc:6502547]	2.261	1.17683	0.000927165	0.0457244	yes	up	1.68	2.49	3.3	7.52	6.32	5.25	2.49	6.36333
ENSRNOG00000007799	Fam151a	family with sequence similarity 151, member A [Source:RGD Symbol;Acc:1359194]	4.631	2.2112	0.000931782	0.0458057	yes	up	1.7	0.87	4.04	13.54	2.01	13.74	2.20333	9.76333
ENSRNOG00000007573	Hoxb9	homeo box B9 [Source:RGD Symbol;Acc:1306158]	2.353	1.23421	0.000974912	0.0473231	yes	up	3.41	4.7	4.47	14.71	9.41	11	4.19333	11.7067
ENSRNOG00000014882	Fgf11	fibroblast growth factor 11 [Source:RGD Symbol;Acc:620162]	3.449	1.78622	0.000984877	0.0476569	yes	up	0.96	3.72	4.28	16.22	6.37	11.19	2.98667	11.26
ENSRNOG00000042772	Zfp494	zinc finger protein 494 [Source:RGD Symbol;Acc:1309909]	15.499	3.95406	0.000990475	0.047778	yes	up	0	0	0.29	0.86	0.71	2.97	0.0966667	1.51333
ENSRNOG00000021536	Plxdc1	plexin domain containing 1 [Source:RGD Symbol;Acc:1307496]	3.387	1.76003	0.000993663	0.0477825	yes	up	0.36	0.86	1.46	4.05	2.2	3.6	0.893333	3.28333
ENSRNOG00000009198	Rab6b	RAB6B, member RAS oncogene family [Source:RGD Symbol;Acc:1309958]	2.103	1.07231	0.00102812	0.0487748	yes	up	33.1	58.23	63.06	154.09	134.32	120.73	51.4633	136.38
ENSRNOG00000002862	Clcn5	chloride voltage-gated channel 5 [Source:RGD Symbol;Acc:2362]	2.894	1.53285	0.00105809	0.0492613	yes	up	0.52	0.51	1.19	2.43	3.19	1.93	0.74	2.51667
ENSRNOG00000003109	Btbd17	BTB domain containing 17 [Source:RGD Symbol;Acc:1563331]	6.302	2.65582	0.00105348	0.0492613	yes	up	0.26	0.86	1.2	8.11	0.42	7.13	0.773333	5.22
ENSRNOG00000025463	LOC100125362	hypothetical protein LOC100125362 [Source:RGD Symbol;Acc:1642426]	2.609	1.38335	0.00106368	0.0493062	yes	up	2.09	4.51	7.07	16.84	10.77	11.52	4.55667	13.0433
ENSRNOG00000061230	L1cam	L1 cell adhesion molecule [Source:RGD Symbol;Acc:619777]	2.727	1.44728	0.00108335	0.0497398	yes	up	2.07	4.87	10.15	17.38	19.59	13.97	5.69667	16.98
ENSRNOG00000038004	Zfp804a	zinc finger protein 804A [Source:RGD Symbol;Acc:1305239]	2.958	1.56461	0.00108148	0.0497398	yes	up	0.34	0.56	1.35	2.17	2.58	2.24	0.75	2.33
ENSRNOG00000008765	Zfhx4	zinc finger homeobox 4 [Source:RGD Symbol;Acc:1563022]	2.535	1.34171	0.00108592	0.0497398	yes	up	0.14	0.19	0.29	0.64	0.66	0.47	0.206667	0.59
ENSRNOG00000023861	Snap91	synaptosomal-associated protein 91 [Source:RGD Symbol;Acc:69276]	2.471	1.30515	0.0010949	0.0498404	yes	up	8.76	21.7	30.5	64.34	57.88	49.71	20.32	57.31
