# Supplementary material for: Transcriptomic analysis of α-synuclein knockdown after T3 spinal cord injury in rats
Source: BMC Genomics. 2019 Nov 14;20:851. doi: 10.1186/s12864-019-6244-6 (PMC6854783; doi:10.1186/s12864-019-6244-6)
Supplement: Supplementary file 4 — Additional file 4: Table S4. List of 127 downregulated DEGs expressed between the SCI group and the LV_SCI group. [file 12864_2019_6244_MOESM4_ESM.xlsx]

## Sheet: Sheet1
Table S4.List of 127 downregulated DEGs expressed between the SCI group and the LV_SCI group.
Gene_id	Gene name	Gene description	FC(LV_SCI/SCI)	Log2FC(LV_SCI/SCI)	Pvalue	Padjust	Significant	Regulate	SCI1	SCI2	SCI3	LV_SCI1	LV_SCI2	LV_SCI3	SCI	LV_SCI
ENSRNOG00000057231	Ddx3	DEAD (Asp-Glu-Ala-Asp) box polypeptide 3 [Source:RGD Symbol;Acc:2314437]	0.003	-8.19196	1.30225e-61	1.00507e-57	yes	down	27.72	19.79	30.78	0.03	0.06	0.17	26.0967	0.0866667
ENSRNOG00000050240	LOC100909856	metal regulatory transcription factor 1-like [Source:RGD Symbol;Acc:6501193]	0.001	-10.298	2.97832e-16	1.14934e-12	yes	down	1.96	3.28	4.25	0	0	0	3.16333	0
ENSRNOG00000060617	Rn60_Y_0010.2	-	0.003	-8.39814	2.31442e-14	7.14509e-11	yes	down	3.02	1.98	3.16	0	0	0.03	2.72	0.01
ENSRNOG00000047551	LOC100911615	patatin-like phospholipase domain-containing protein 2-like [Source:RGD Symbol;Acc:6492173]	0.001	-9.73981	6.99733e-14	1.80018e-10	yes	down	2.37	6.09	3.55	0	0	0	4.00333	0
ENSRNOG00000026005	Ints5	integrator complex subunit 5 [Source:RGD Symbol;Acc:1309370]	0.002	-9.05798	1.174e-10	2.01354e-07	yes	down	0.34	1.46	3.7	0	0	0	1.83333	0
ENSRNOG00000058083	Metazoa_SRP	Metazoan signal recognition particle RNA [Source:RFAM;Acc:RF00017]	0.148	-2.76062	3.26408e-10	5.03843e-07	yes	down	425.94	1109.32	701.43	180.01	118.38	142.81	745.563	147.067
ENSRNOG00000060048	Eif2s3y	eukaryotic translation initiation factor 2, subunit 3, structural gene Y-linked [Source:RGD Symbol;Acc:2314438]	0.005	-7.50676	1.60906e-09	2.06979e-06	yes	down	68.45	63.83	67.31	0.04	0.08	1.15	66.53	0.423333
ENSRNOG00000060437	Rn60_Y_0001.2	-	0.004	-7.99133	4.02241e-09	4.43499e-06	yes	down	0.86	0.59	0.88	0	0	0	0.776667	0
ENSRNOG00000002947	Dpt	dermatopontin [Source:RGD Symbol;Acc:1307176]	0.152	-2.71837	5.30343e-09	5.45759e-06	yes	down	23.1	35.76	20.9	2.21	5.15	8.18	26.5867	5.18
ENSRNOG00000022101	Crabp2	cellular retinoic acid binding protein 2 [Source:RGD Symbol;Acc:62070]	0.12	-3.06449	2.19969e-08	2.12215e-05	yes	down	90.1	141.37	30.35	8.28	20.5	10.62	87.2733	13.1333
ENSRNOG00000054957	Sfrp4	secreted frizzled-related protein 4 [Source:RGD Symbol;Acc:621075]	0.225	-2.14932	1.10815e-07	9.50296e-05	yes	down	6.54	3.82	4.31	1.12	1.49	1.32	4.89	1.31
ENSRNOG00000057851	LOC680254	hypothetical protein LOC680254 [Source:RGD Symbol;Acc:1594177]	0.353	-1.50278	2.10496e-07	0.000171011	yes	down	42.25	46.71	50.23	15.79	23.4	19.78	46.3967	19.6567
ENSRNOG00000052925	NEWGENE_621351	collagen, type I, alpha 2 [Source:RGD Symbol;Acc:9452897]	0.226	-2.14636	3.67569e-07	0.000247586	yes	down	16.07	24.93	34.05	2.81	7.78	9.2	25.0167	6.59667
ENSRNOG00000029512	LOC100361854	ribosomal protein S26-like [Source:RGD Symbol;Acc:2319323]	0.239	-2.06605	3.68908e-07	0.000247586	yes	down	117.2	149.73	175.63	28.54	43.57	64.99	147.52	45.7
ENSRNOG00000003172	Serpinf1	serpin family F member 1 [Source:RGD Symbol;Acc:631369]	0.129	-2.94962	7.41842e-07	0.000458043	yes	down	24.19	80.86	42.63	1.8	14.12	8.34	49.2267	8.08667
ENSRNOG00000047746	AABR07000398.1	-	0.334	-1.58222	7.74975e-07	0.000460097	yes	down	1562.18	2937.69	2825.81	796.86	1107.86	1053.18	2441.89	985.967
ENSRNOG00000025670	Shisa3	shisa family member 3 [Source:RGD Symbol;Acc:1565710]	0.174	-2.52107	1.76517e-06	0.000939556	yes	down	2.02	2.49	3.37	0.33	0.95	0.36	2.62667	0.546667
ENSRNOG00000000906	Medag	mesenteric estrogen-dependent adipogenesis [Source:RGD Symbol;Acc:1307396]	0.182	-2.4544	1.90517e-06	0.000980275	yes	down	19.28	12.82	5.31	1.91	3.68	3	12.47	2.86333
ENSRNOG00000011263	Plac9	placenta-specific 9 [Source:RGD Symbol;Acc:1306662]	0.1	-3.32195	1.98808e-06	0.000987841	yes	down	5.7	11.55	3.59	0.34	1.62	0.75	6.94667	0.903333
ENSRNOG00000003620	Fmo3	flavin containing monooxygenase 3 [Source:RGD Symbol;Acc:619761]	0.219	-2.19175	5.62345e-06	0.00213532	yes	down	2	27.56	9.72	0.79	7.38	7.07	13.0933	5.08
ENSRNOG00000010666	Wisp2	WNT1 inducible signaling pathway protein 2 [Source:RGD Symbol;Acc:621867]	0.217	-2.2036	5.99296e-06	0.00217785	yes	down	4.79	13.24	7.19	1.64	2.06	2.62	8.40667	2.10667
ENSRNOG00000011750	Fam180a	family with sequence similarity 180, member A [Source:RGD Symbol;Acc:1308013]	0.31	-1.69173	6.56212e-06	0.00230211	yes	down	9.29	8.97	9.41	2.34	5.22	2.83	9.22333	3.46333
ENSRNOG00000019206	Nupr1	nuclear protein 1, transcriptional regulator [Source:RGD Symbol;Acc:69363]	0.264	-1.92364	6.76645e-06	0.00232104	yes	down	226.44	193.55	178.65	25.97	95.29	78.47	199.547	66.5767
ENSRNOG00000014166	Smoc2	SPARC related modular calcium binding 2 [Source:RGD Symbol;Acc:1306681]	0.173	-2.53052	1.00178e-05	0.00322157	yes	down	5.09	20.08	12.6	0.95	5.13	2.26	12.59	2.78
ENSRNOG00000012843	Aspg	asparaginase [Source:RGD Symbol;Acc:708388]	0.24	-2.05788	9.81148e-06	0.00322157	yes	down	13.81	4.88	6.64	1.97	2.79	2.81	8.44333	2.52333
ENSRNOG00000015902	Cpxm2	carboxypeptidase X (M14 family), member 2 [Source:RGD Symbol;Acc:1310955]	0.257	-1.95982	1.35934e-05	0.00411427	yes	down	6.35	18.38	10.63	2.65	4.36	4.13	11.7867	3.71333
ENSRNOG00000003221	Myoc	myocilin [Source:RGD Symbol;Acc:620430]	0.184	-2.43957	1.58839e-05	0.00445788	yes	down	2.48	15.14	13.31	1.58	2.43	2.62	10.31	2.21
ENSRNOG00000005695	Mgp	matrix Gla protein [Source:RGD Symbol;Acc:3088]	0.209	-2.25782	2.7604e-05	0.0068725	yes	down	806.11	1253.24	535.33	62.51	340.01	302.08	864.893	234.867
ENSRNOG00000004610	Lum	lumican [Source:RGD Symbol;Acc:620984]	0.286	-1.80501	2.95814e-05	0.00713466	yes	down	47.28	17.2	42.22	7.29	11.86	16.4	35.5667	11.85
ENSRNOG00000006010	RGD1566368	similar to Solute carrier family 6 (neurotransmitter transporter), member 20 [Source:RGD Symbol;Acc:1566368]	0.332	-1.59052	3.21437e-05	0.00735055	yes	down	68.53	38.49	41	13.12	29.64	19.83	49.34	20.8633
ENSRNOG00000051450	Abracl	ABRA C-terminal like [Source:RGD Symbol;Acc:1583256]	0.4	-1.32221	3.96855e-05	0.00806934	yes	down	78	73.77	66.66	25.47	45.71	36.28	72.81	35.82
ENSRNOG00000060496	Kdm5d	lysine demethylase 5D [Source:RGD Symbol;Acc:2314436]	0.008	-6.93524	3.89434e-05	0.00806934	yes	down	4.28	1.84	5.17	0	0	1.22	3.76333	0.406667
ENSRNOG00000011821	S100a4	S100 calcium-binding protein A4 [Source:RGD Symbol;Acc:3245]	0.276	-1.85923	4.19012e-05	0.00818717	yes	down	832.56	467.04	440.94	132.65	369.33	120.39	580.18	207.457
ENSRNOG00000012344	Slc7a9	solute carrier family 7 member 9 [Source:RGD Symbol;Acc:619905]	0.054	-4.20998	4.56803e-05	0.00859903	yes	down	1.01	6.65	0.48	0.08	0.12	0.4	2.71333	0.2
ENSRNOG00000012821	Cnmd	chondromodulin [Source:RGD Symbol;Acc:620176]	0.094	-3.40883	4.7446e-05	0.00882382	yes	down	0.86	8.63	2.68	0.51	0.75	0.17	4.05667	0.476667
ENSRNOG00000045683	LOC102553715	microfibril-associated glycoprotein 4-like [Source:RGD Symbol;Acc:7719175]	0.258	-1.95319	4.86555e-05	0.00884339	yes	down	8.97	32.02	23.37	4.41	6.61	8.65	21.4533	6.55667
ENSRNOG00000017469	Anxa1	annexin A1 [Source:RGD Symbol;Acc:2118]	0.274	-1.86912	5.49998e-05	0.00962465	yes	down	213.67	254.04	86.9	41.6	92.19	59.55	184.87	64.4467
ENSRNOG00000013090	Gadd45g	growth arrest and DNA-damage-inducible, gamma [Source:RGD Symbol;Acc:1311796]	0.272	-1.87813	6.52766e-05	0.0107193	yes	down	101.49	101.72	54.54	16.33	54.38	19.71	85.9167	30.14
ENSRNOG00000001469	Eln	elastin [Source:RGD Symbol;Acc:67394]	0.26	-1.94107	6.73127e-05	0.0109372	yes	down	7.61	15.05	9.37	1.26	5.5	3.56	10.6767	3.44
ENSRNOG00000010635	Igfbp4	insulin-like growth factor binding protein 4 [Source:RGD Symbol;Acc:2875]	0.33	-1.60019	7.03464e-05	0.0110803	yes	down	13.07	15.38	10.93	2.8	7.15	5.98	13.1267	5.31
ENSRNOG00000016866	Fhl2	four and a half LIM domains 2 [Source:RGD Symbol;Acc:61963]	0.271	-1.88268	7.29748e-05	0.0112644	yes	down	43.11	38.79	24.59	4.43	21.08	9.42	35.4967	11.6433
ENSRNOG00000047786	Ogn	osteoglycin [Source:RGD Symbol;Acc:1308171]	0.276	-1.85551	8.11841e-05	0.0121666	yes	down	38.24	115.54	128.15	16.44	27.61	45.65	93.9767	29.9
ENSRNOG00000013794	Rbp1	retinol binding protein 1 [Source:RGD Symbol;Acc:3543]	0.214	-2.22641	9.07841e-05	0.0133461	yes	down	207.24	90.44	58.8	11.07	53.7	35.22	118.827	33.33
ENSRNOG00000022707	Pmp2	peripheral myelin protein 2 [Source:RGD Symbol;Acc:1585218]	0.233	-2.0991	9.2244e-05	0.0134328	yes	down	70.98	64.08	38.42	4.8	32.28	15.29	57.8267	17.4567
ENSRNOG00000015156	Gal	galanin and GMAP prepropeptide [Source:RGD Symbol;Acc:61954]	0.215	-2.21987	0.000100441	0.0140347	yes	down	42.2	132.94	28.32	14.52	22.88	19.44	67.82	18.9467
ENSRNOG00000027380	Upk1b	uroplakin 1B [Source:RGD Symbol;Acc:1307806]	0.145	-2.78685	0.000101832	0.0140347	yes	down	3.13	2.37	2.64	0.04	0.92	0.52	2.71333	0.493333
ENSRNOG00000023410	Apol9a	apolipoprotein L 9a [Source:RGD Symbol;Acc:1562332]	0.355	-1.4927	0.000103132	0.014088	yes	down	9.37	10.75	13.76	2.75	7.19	3.9	11.2933	4.61333
ENSRNOG00000010977	Igfbp6	insulin-like growth factor binding protein 6 [Source:RGD Symbol;Acc:2877]	0.198	-2.33924	0.000115694	0.0151344	yes	down	127.43	358.87	179.35	9.93	93.82	64.56	221.883	56.1033
ENSRNOG00000021151	Ppp1r14b	protein phosphatase 1, regulatory (inhibitor) subunit 14B [Source:RGD Symbol;Acc:628702]	0.374	-1.41912	0.00012475	0.0160469	yes	down	171.94	158.79	101.03	51.98	90.93	60.5	143.92	67.8033
ENSRNOG00000017206	Igfbp5	insulin-like growth factor binding protein 5 [Source:RGD Symbol;Acc:2876]	0.35	-1.51468	0.000123819	0.0160469	yes	down	56.7	38.04	29.55	10.7	22.95	19.7	41.43	17.7833
ENSRNOG00000047709	SNORD93	Small nucleolar RNA SNORD93 [Source:RFAM;Acc:RF00606]	0.329	-1.60294	0.000129874	0.01631	yes	down	22.04	38.71	26.53	6.86	19.59	9.24	29.0933	11.8967
ENSRNOG00000037087	LOC108351584	uncharacterized LOC108351584 [Source:RGD Symbol;Acc:11406985]	0.238	-2.07395	0.00014006	0.0172957	yes	down	71.68	175.6	146.04	34.85	71.52	25.78	131.107	44.05
ENSRNOG00000017622	Npm3	nucleophosmin/nucleoplasmin, 3 [Source:RGD Symbol;Acc:1565542]	0.329	-1.60486	0.000141722	0.0173621	yes	down	42.85	45.08	25.38	11.02	23.51	15.17	37.77	16.5667
ENSRNOG00000058555	7SK	7SK RNA [Source:RFAM;Acc:RF00100]	0.325	-1.62108	0.000146646	0.0178239	yes	down	115.87	201.09	111.42	61.76	59.98	64.55	142.793	62.0967
ENSRNOG00000004411	Tspan8	tetraspanin 8 [Source:RGD Symbol;Acc:621783]	0.386	-1.3737	0.000165879	0.0193978	yes	down	32.62	33.87	22.05	12.88	13.46	14.36	29.5133	13.5667
ENSRNOG00000004516	Itgbl1	integrin subunit beta like 1 [Source:RGD Symbol;Acc:1560635]	0.352	-1.50646	0.000176987	0.0199414	yes	down	6.76	9.27	11.2	1.84	5.49	4.09	9.07667	3.80667
ENSRNOG00000050473	Rps27l	ribosomal protein S27-like [Source:RGD Symbol;Acc:1595396]	0.367	-1.44477	0.000185554	0.0204586	yes	down	172.03	199.92	108.37	69.28	81.27	103.17	160.107	84.5733
ENSRNOG00000027432	R3hdml	R3H domain containing-like [Source:RGD Symbol;Acc:1305296]	0.179	-2.4827	0.000192618	0.0206476	yes	down	14.67	15.61	2.73	2.16	3.68	3.32	11.0033	3.05333
ENSRNOG00000016980	Qprt	quinolinate phosphoribosyltransferase [Source:RGD Symbol;Acc:1310309]	0.388	-1.36749	0.000191686	0.0206476	yes	down	17.66	18.46	15.61	6.83	11.65	6.02	17.2433	8.16667
ENSRNOG00000007338	Fbln2	fibulin 2 [Source:RGD Symbol;Acc:628685]	0.31	-1.68825	0.000222368	0.0230367	yes	down	23.87	12.06	13.32	2.68	9.52	6.67	16.4167	6.29
ENSRNOG00000046546	LOC103689954	ectonucleoside triphosphate diphosphohydrolase 1 [Source:RGD Symbol;Acc:9454627]	0.182	-2.45887	0.00022887	0.0233963	yes	down	22.72	22.88	6.76	1.42	2.45	1.25	17.4533	1.70667
ENSRNOG00000005659	Aurkb	aurora kinase B [Source:RGD Symbol;Acc:621625]	0.161	-2.63046	0.00022783	0.0233963	yes	down	18.05	0.95	22.91	2.43	3.98	1.95	13.97	2.78667
ENSRNOG00000010265	Ada	adenosine deaminase [Source:RGD Symbol;Acc:2031]	0.321	-1.63868	0.000251075	0.0244001	yes	down	10.95	14.99	11.95	2.17	5.85	6.54	12.63	4.85333
ENSRNOG00000011096	Hmgb3	high mobility group box 3 [Source:RGD Symbol;Acc:1564407]	0.457	-1.13066	0.000255629	0.0245086	yes	down	36.74	35.7	36.12	20.67	23.67	14.7	36.1867	19.68
ENSRNOG00000011552	Mon1b	MON1 homolog B, secretory trafficking associated [Source:RGD Symbol;Acc:1309977]	0.012	-6.42704	0.000261691	0.0249349	yes	down	0	1.52	1.27	0.04	0	0	0.93	0.0133333
ENSRNOG00000023226	S100a10	S100 calcium binding protein A10 [Source:RGD Symbol;Acc:628655]	0.272	-1.87721	0.000278157	0.026022	yes	down	1272.83	1209.06	362.34	188.29	558.48	282.64	948.077	343.137
ENSRNOG00000007722	Fam57a	family with sequence similarity 57, member A [Source:RGD Symbol;Acc:1307493]	0.463	-1.11196	0.000290726	0.0268721	yes	down	66.14	44.52	47.51	26.76	41.11	29.56	52.7233	32.4767
ENSRNOG00000014838	Glipr2	GLI pathogenesis-related 2 [Source:RGD Symbol;Acc:1583669]	0.312	-1.67851	0.000296455	0.0269858	yes	down	37.67	29.19	19.23	6.1	21.48	8.2	28.6967	11.9267
ENSRNOG00000056397	SNORD22	Small nucleolar RNA SNORD22 [Source:RFAM;Acc:RF00099]	0.25	-1.99941	0.000311261	0.0269858	yes	down	46.38	144.62	28.78	18.01	27.49	24.37	73.26	23.29
ENSRNOG00000039496	Plp2	proteolipid protein 2 [Source:RGD Symbol;Acc:1587363]	0.26	-1.94379	0.000305608	0.0269858	yes	down	87.97	50.28	34.07	7.43	36.95	14.02	57.44	19.4667
ENSRNOG00000058899	SNORD49	Small nucleolar RNA SNORD49 [Source:RFAM;Acc:RF00277]	0.301	-1.73134	0.000316431	0.0269858	yes	down	125.12	394.26	184.42	60.56	146.5	69.11	234.6	92.0567
ENSRNOG00000047864	RT1-DMa	RT1 class II, locus DMa [Source:RGD Symbol;Acc:735053]	0.467	-1.09962	0.000314709	0.0269858	yes	down	20.64	21.63	36.51	13.69	16.67	13.46	26.26	14.6067
ENSRNOG00000047898	Hist2h2aa2	histone cluster 2, H2aa2 [Source:RGD Symbol;Acc:1584037]	0.31	-1.69032	0.000330293	0.0274468	yes	down	43.45	102.89	69.74	20.84	26.86	38.03	72.0267	28.5767
ENSRNOG00000052555	Hist2h2aa3	histone cluster 2, H2aa3 [Source:RGD Symbol;Acc:1307165]	0.31	-1.69032	0.000330293	0.0274468	yes	down	43.45	102.89	69.74	20.84	26.86	38.03	72.0267	28.5767
ENSRNOG00000005286	Coch	cochlin [Source:RGD Symbol;Acc:1308536]	0.298	-1.74505	0.000348553	0.0281689	yes	down	8.06	14.73	5.69	4.57	3.17	2.47	9.49333	3.40333
ENSRNOG00000008182	Htra3	HtrA serine peptidase 3 [Source:RGD Symbol;Acc:1308120]	0.361	-1.47129	0.000407382	0.0303785	yes	down	28.79	48.8	27.85	7.8	19.54	18.48	35.1467	15.2733
ENSRNOG00000018207	Dynlt1	dynein light chain Tctex-type 1 [Source:RGD Symbol;Acc:620261]	0.381	-1.39236	0.000398144	0.0303785	yes	down	162.91	98.98	91.44	36.98	82.77	50.06	117.777	56.6033
ENSRNOG00000012582	Eif4ebp1	eukaryotic translation initiation factor 4E binding protein 1 [Source:RGD Symbol;Acc:620259]	0.315	-1.66585	0.000405153	0.0303785	yes	down	92.18	96.97	50.32	13.97	51.87	31.45	79.8233	32.43
ENSRNOG00000032232	Snrpg	small nuclear ribonucleoprotein polypeptide G [Source:RGD Symbol;Acc:1584713]	0.313	-1.67395	0.000421519	0.0309837	yes	down	122.28	116.62	99.28	57.46	22.05	53.69	112.727	44.4
ENSRNOG00000009779	Krt8	keratin 8 [Source:RGD Symbol;Acc:2984]	0.308	-1.6995	0.000428038	0.031249	yes	down	6.83	11.2	11.71	1.79	6.73	2.6	9.91333	3.70667
ENSRNOG00000029627	LOC100362149	ribosomal protein S20-like [Source:RGD Symbol;Acc:2318734]	0.436	-1.19758	0.00044825	0.0323327	yes	down	2967.48	3282.2	2012.67	1262.6	1696.45	1628.42	2754.12	1529.16
ENSRNOG00000050251	MGC105649	hypothetical LOC302884 [Source:RGD Symbol;Acc:1359583]	0.337	-1.56799	0.000481821	0.0342737	yes	down	33.84	15.54	21.1	5.41	16.03	7.93	23.4933	9.79
ENSRNOG00000008680	Loxl1	lysyl oxidase-like 1 [Source:RGD Symbol;Acc:1308752]	0.288	-1.79755	0.00048699	0.0344825	yes	down	12.31	15.56	18.6	1.27	9.26	5.77	15.49	5.43333
ENSRNOG00000049468	AABR07043449.1	-	0.363	-1.462	0.000489671	0.034514	yes	down	20.54	14.31	12.43	7.19	9.44	8.28	15.76	8.30333
ENSRNOG00000048580	Trip6	thyroid hormone receptor interactor 6 [Source:RGD Symbol;Acc:1583180]	0.339	-1.55987	0.000493901	0.0346539	yes	down	21.21	21.62	16.69	3.77	14.98	6.27	19.84	8.34
ENSRNOG00000017914	Prkcdbp	protein kinase C, delta binding protein [Source:RGD Symbol;Acc:628755]	0.299	-1.74248	0.000504782	0.0349409	yes	down	177.15	143.4	80.93	21.05	95.74	38.72	133.827	51.8367
ENSRNOG00000042561	Cks1b	CDC28 protein kinase regulatory subunit 1B [Source:RGD Symbol;Acc:1561797]	0.345	-1.53338	0.000520539	0.035001	yes	down	26.77	15.7	12.92	4.94	12.23	6.75	18.4633	7.97333
ENSRNOG00000057470	Pla2g12a	phospholipase A2, group XIIA [Source:RGD Symbol;Acc:1304662]	0.396	-1.33799	0.000515657	0.035001	yes	down	55.72	91.01	53.71	25.06	48.06	22.97	66.8133	32.03
ENSRNOG00000013577	Kdelr3	KDEL endoplasmic reticulum protein retention receptor 3 [Source:RGD Symbol;Acc:1311536]	0.271	-1.88605	0.000523791	0.035001	yes	down	30.23	29.69	22.85	3.61	17.55	5.55	27.59	8.90333
ENSRNOG00000054563	Selenoh	selenoprotein H [Source:RGD Symbol;Acc:1563348]	0.443	-1.17522	0.000544003	0.0357318	yes	down	179.21	134.82	113.64	64.73	94.03	77.06	142.557	78.6067
ENSRNOG00000056382	SNORA9	Small nucleolar RNA SNORA9 [Source:RFAM;Acc:RF00411]	0.197	-2.3414	0.000568217	0.0359833	yes	down	12.29	62.26	10.02	4.25	8.17	3.88	28.19	5.43333
ENSRNOG00000056172	5_8S_rRNA	5.8S ribosomal RNA [Source:RFAM;Acc:RF00002]	0.139	-2.85076	0.000564357	0.0359833	yes	down	521.87	825.43	718.43	124.26	81.87	0	688.577	68.71
ENSRNOG00000020369	Igf2	insulin-like growth factor 2 [Source:RGD Symbol;Acc:2870]	0.387	-1.36919	0.000580511	0.035987	yes	down	36.73	87.78	46.05	24.9	30.4	23.63	56.8533	26.31
ENSRNOG00000028505	Rps18	ribosomal protein S18 [Source:RGD Symbol;Acc:3595]	0.473	-1.08055	0.000589118	0.0360858	yes	down	2156.98	2024.26	1608.1	910.74	1512.36	1056.35	1929.78	1159.82
ENSRNOG00000022153	Tmem134	transmembrane protein 134 [Source:RGD Symbol;Acc:1305824]	0.479	-1.06158	0.000594542	0.0362741	yes	down	97.39	96.3	80.33	43.12	59.85	57	91.34	53.3233
ENSRNOG00000018748	Slc16a11	solute carrier family 16, member 11 [Source:RGD Symbol;Acc:1311125]	0.428	-1.22404	0.000599904	0.0362795	yes	down	20.49	16.34	30.43	7.66	16.13	9.64	22.42	11.1433
ENSRNOG00000008351	RGD1308117	similar to 9930012K11Rik protein [Source:RGD Symbol;Acc:1308117]	0.345	-1.53575	0.000619025	0.0365592	yes	down	4.19	4.23	3.42	1.37	2.48	1.13	3.94667	1.66
ENSRNOG00000048812	Gpx1	glutathione peroxidase 1 [Source:RGD Symbol;Acc:2729]	0.487	-1.039	0.00065106	0.0372213	yes	down	539.26	389.55	575.05	198	413	275.28	501.287	295.427
ENSRNOG00000014179	Rps2	ribosomal protein S2 [Source:RGD Symbol;Acc:619887]	0.413	-1.27595	0.000650355	0.0372213	yes	down	2347.35	1695.41	1183.73	657.25	1092.83	935.59	1742.16	895.223
ENSRNOG00000005934	Mlip	muscular LMNA-interacting protein [Source:RGD Symbol;Acc:1590513]	0.331	-1.59341	0.000670117	0.0378101	yes	down	9.37	12.07	8.77	2.03	5.5	3.08	10.07	3.53667
ENSRNOG00000012216	Tgfbi	transforming growth factor, beta induced [Source:RGD Symbol;Acc:620017]	0.353	-1.50238	0.000665453	0.0378101	yes	down	30.98	22.95	24.26	4.94	20.59	8.87	26.0633	11.4667
ENSRNOG00000023807	Ccnyl1	cyclin Y-like 1 [Source:RGD Symbol;Acc:1310683]	0.417	-1.2628	0.000701877	0.0387634	yes	down	26.93	21.39	22.53	8.79	19.65	7.79	23.6167	12.0767
ENSRNOG00000043386	Commd2	COMM domain containing 2 [Source:RGD Symbol;Acc:1588810]	0.497	-1.00994	0.000709107	0.0387868	yes	down	15.75	16.7	15.32	7.89	11.58	8.89	15.9233	9.45333
ENSRNOG00000003546	Tnfrsf12a	TNF receptor superfamily member 12A [Source:RGD Symbol;Acc:631329]	0.226	-2.14774	0.000714985	0.0388609	yes	down	71.51	164.48	26.98	9.88	48.87	21.16	87.6567	26.6367
ENSRNOG00000016093	Hyal3	hyaluronoglucosaminidase 3 [Source:RGD Symbol;Acc:1303334]	0.404	-1.308	0.000736877	0.0397526	yes	down	12	11.89	9	5.09	7.7	3.71	10.9633	5.5
ENSRNOG00000010832	Pdgfrl	platelet-derived growth factor receptor-like [Source:RGD Symbol;Acc:1308028]	0.281	-1.833	0.000767208	0.0406963	yes	down	6.45	8.39	9.8	1.58	5.86	1.11	8.21333	2.85
ENSRNOG00000004554	Dcn	decorin [Source:RGD Symbol;Acc:61895]	0.31	-1.6911	0.00078451	0.04133	yes	down	217.51	257.43	198.7	21.36	132.13	106.23	224.547	86.5733
ENSRNOG00000055956	AABR07015078.1	-	0.384	-1.38015	0.000783006	0.04133	yes	down	2996.86	9009.21	8585.26	2742.12	2603.96	3885.55	6863.78	3077.21
ENSRNOG00000023995	Ankrd39	ankyrin repeat domain 39 [Source:RGD Symbol;Acc:1559504]	0.358	-1.48175	0.000791006	0.041391	yes	down	5.1	4.37	4.31	1.48	3.4	1.15	4.59333	2.01
ENSRNOG00000051039	LOC108349594	uncharacterized LOC108349594 [Source:RGD Symbol;Acc:11468822]	0.455	-1.13763	0.000793712	0.041391	yes	down	31.43	72.76	43.24	17.73	29.33	19.35	49.1433	22.1367
ENSRNOG00000008942	RGD1304963	similar to hypothetical protein MGC38716 [Source:RGD Symbol;Acc:1304963]	0.331	-1.59452	0.000828818	0.0424674	yes	down	3.12	3.21	2.33	0.48	1.91	1.18	2.88667	1.19
ENSRNOG00000005116	LOC108350502	40S ribosomal protein S2 pseudogene [Source:RGD Symbol;Acc:11403788]	0.428	-1.22306	0.000864014	0.0433017	yes	down	1031.03	712.8	546.37	296.58	475.56	440.65	763.4	404.263
ENSRNOG00000058329	Prrx2	paired related homeobox 2 [Source:RGD Symbol;Acc:1311471]	0.383	-1.38482	0.000872396	0.0435803	yes	down	5.21	7.28	7.32	1.8	3.73	3.98	6.60333	3.17
ENSRNOG00000001691	Cldn14	claudin 14 [Source:RGD Symbol;Acc:1309165]	0.208	-2.2644	0.000882508	0.0439432	yes	down	23.99	13.73	7.97	0.9	9.75	2.1	15.23	4.25
ENSRNOG00000005556	Snrpf	small nuclear ribonucleoprotein polypeptide F [Source:RGD Symbol;Acc:1588229]	0.428	-1.22442	0.000941711	0.0461469	yes	down	66.84	92.6	59.17	30.95	56.06	29.7	72.87	38.9033
ENSRNOG00000029911	Cilp	cartilage intermediate layer protein [Source:RGD Symbol;Acc:1305124]	0.301	-1.73211	0.000964974	0.0469884	yes	down	2.33	3.94	2.24	0.43	1.04	1.63	2.83667	1.03333
ENSRNOG00000017386	Il11	interleukin 11 [Source:RGD Symbol;Acc:621475]	0.135	-2.89214	0.000964196	0.0469884	yes	down	3.32	3.72	0.71	0.14	1.32	0.22	2.58333	0.56
ENSRNOG00000002331	Aldh3a1	aldehyde dehydrogenase 3 family, member A1 [Source:RGD Symbol;Acc:2088]	0.207	-2.27278	0.0010016	0.0478661	yes	down	1.25	4.18	2.99	0.31	1.48	0.38	2.80667	0.723333
ENSRNOG00000048924	Islr	immunoglobulin superfamily containing leucine-rich repeat [Source:RGD Symbol;Acc:1596359]	0.327	-1.61205	0.0010301	0.0487748	yes	down	57.53	36.08	32.91	5.53	20.08	24.62	42.1733	16.7433
ENSRNOG00000012081	Txn1	thioredoxin 1 [Source:RGD Symbol;Acc:621157]	0.394	-1.34246	0.00102926	0.0487748	yes	down	425.37	554.12	245.97	200.66	260.96	209.13	408.487	223.583
ENSRNOG00000004687	Thbd	thrombomodulin [Source:RGD Symbol;Acc:621299]	0.38	-1.3976	0.00103498	0.0488561	yes	down	9.71	8.47	7.83	2	7.05	3.2	8.67	4.08333
ENSRNOG00000007404	Svbp	small vasohibin binding protein [Source:RGD Symbol;Acc:1311232]	0.47	-1.08947	0.0010419	0.0490328	yes	down	33.28	33.93	32.3	18.14	19.71	19.11	33.17	18.9867
ENSRNOG00000017445	Tubb2b	tubulin, beta 2B class IIb [Source:RGD Symbol;Acc:1309427]	0.413	-1.2753	0.00104583	0.049068	yes	down	717.04	682.35	393.22	312	334.74	231.48	597.537	292.74
ENSRNOG00000004807	Arf2	ADP-ribosylation factor 2 [Source:RGD Symbol;Acc:621271]	0.383	-1.38472	0.00105952	0.0492613	yes	down	72.57	72.59	38.5	21.94	46.32	20.09	61.22	29.45
ENSRNOG00000033473	Rpl36	ribosomal protein L36 [Source:RGD Symbol;Acc:62085]	0.462	-1.11508	0.00107271	0.0495758	yes	down	1422.7	2141.6	1263.97	816.74	1144.56	941.88	1609.42	967.727
ENSRNOG00000001201	Cstb	cystatin B [Source:RGD Symbol;Acc:2435]	0.472	-1.08285	0.00109732	0.0498404	yes	down	600.07	636.59	545.93	212.42	465.48	374.51	594.197	350.803
ENSRNOG00000017416	Ppic	peptidylprolyl isomerase C [Source:RGD Symbol;Acc:1303221]	0.302	-1.72527	0.00109781	0.0498404	yes	down	30.86	20.28	32.9	2.6	19.77	9.15	28.0133	10.5067
