# Supplementary material for: Transcriptomic analysis of α-synuclein knockdown after T3 spinal cord injury in rats
Source: BMC Genomics. 2019 Nov 14;20:851. doi: 10.1186/s12864-019-6244-6 (PMC6854783; doi:10.1186/s12864-019-6244-6)
Supplement: Supplementary file 5 — Additional file 5: Table S5. The significant of GO terms enriched between the SCI group and the LV_SCI group 210 upregualted DEGs. [file 12864_2019_6244_MOESM5_ESM.xls]

## Sheet: GO富集分析统计表
Table S5.The significant of GO terms enriched between the SCI group and the LV_SCI group 210 upregualted DEGs.
Number	GO ID	Term Type	Description	Ratio_in_study	Ratio_in_pop	Pvalue_uncorrected	Pvalue_corrected
12	GO:0006813	BP	potassium ion transport	12/192	159/22191	1.4493e-07	0.000262254
11	GO:0001508	BP	action potential	11/192	70/22191	1.61967e-07	0.000262254
12	GO:0060078	BP	regulation of postsynaptic membrane potential	12/192	97/22191	1.67064e-07	0.000262254
4	GO:0007196	BP	adenylate cyclase-inhibiting G protein-coupled glutamate receptor signaling pathway	4/192	8/22191	3.70038e-07	0.000262254
4	GO:0051932	BP	synaptic transmission, GABAergic	4/192	8/22191	3.70038e-07	0.000262254
15	GO:0050804	BP	modulation of chemical synaptic transmission	15/192	301/22191	3.97156e-07	0.000262254
15	GO:0099177	BP	regulation of trans-synaptic signaling	15/192	301/22191	3.97156e-07	0.000262254
11	GO:0071805	BP	potassium ion transmembrane transport	11/192	140/22191	4.02929e-07	0.000262254
15	GO:0007268	BP	chemical synaptic transmission	15/192	258/22191	4.23283e-07	0.000262254
15	GO:0098916	BP	anterograde trans-synaptic signaling	15/192	258/22191	4.23283e-07	0.000262254
23	GO:0034765	BP	regulation of ion transmembrane transport	23/192	451/22191	4.35616e-07	0.000262254
18	GO:0007267	BP	cell-cell signaling	18/192	400/22191	4.40561e-07	0.000262254
31	GO:0043269	BP	regulation of ion transport	31/192	617/22191	4.45924e-07	0.000262254
26	GO:0042391	BP	regulation of membrane potential	26/192	403/22191	4.86531e-07	0.000262254
22	GO:0098662	BP	inorganic cation transmembrane transport	22/192	565/22191	5.07253e-07	0.000262254
8	GO:0050905	BP	neuromuscular process	8/192	82/22191	5.59726e-07	0.000262254
15	GO:0099536	BP	synaptic signaling	15/192	265/22191	5.7345e-07	0.000262254
15	GO:0099537	BP	trans-synaptic signaling	15/192	265/22191	5.7345e-07	0.000262254
23	GO:0034762	BP	regulation of transmembrane transport	23/192	514/22191	5.74578e-07	0.000262254
22	GO:0023052	BP	signaling	22/192	463/22191	6.26928e-07	0.000262254
8	GO:0051899	BP	membrane depolarization	8/192	58/22191	6.73663e-07	0.000262254
7	GO:0019233	BP	sensory perception of pain	7/192	58/22191	6.73663e-07	0.000262254
25	GO:0030001	BP	metal ion transport	25/192	576/22191	6.77591e-07	0.000262254
42	GO:0006811	BP	ion transport	42/192	1287/22191	6.88232e-07	0.000262254
17	GO:0015672	BP	monovalent inorganic cation transport	17/192	419/22191	8.13555e-07	0.000262254
11	GO:0030534	BP	adult behavior	11/192	152/22191	8.61054e-07	0.000262254
39	GO:0055085	BP	transmembrane transport	39/192	1232/22191	8.88731e-07	0.000262254
27	GO:0098655	BP	cation transmembrane transport	27/192	645/22191	8.89816e-07	0.000262254
34	GO:0034220	BP	ion transmembrane transport	34/192	896/22191	9.36703e-07	0.000272185
44	GO:0051049	BP	regulation of transport	44/192	1660/22191	1.06261e-06	0.000286429
28	GO:0006812	BP	cation transport	28/192	838/22191	1.06484e-06	0.000286429
25	GO:0098660	BP	inorganic ion transmembrane transport	25/192	653/22191	1.0761e-06	0.000286429
12	GO:0031175	BP	neuron projection development	12/192	236/22191	1.08291e-06	0.000286429
19	GO:0007610	BP	behavior	19/192	546/22191	1.36338e-06	0.00033889
66	GO:0006810	BP	transport	66/192	3779/22191	1.54716e-06	0.000375522
20	GO:0007154	BP	cell communication	20/192	673/22191	1.70772e-06	0.000408835
48	GO:0032879	BP	regulation of localization	48/192	2407/22191	1.72404e-06	0.000408835
11	GO:0048812	BP	neuron projection morphogenesis	11/192	205/22191	1.8222e-06	0.000427202
54	GO:0065008	BP	regulation of biological quality	54/192	3175/22191	2.08567e-06	0.000483478
67	GO:0051234	BP	establishment of localization	67/192	3892/22191	2.11653e-06	0.000485179
11	GO:0120039	BP	plasma membrane bounded cell projection morphogenesis	11/192	210/22191	2.30324e-06	0.000522177
20	GO:0030030	BP	cell projection organization	20/192	687/22191	2.33385e-06	0.000523366
70	GO:0051179	BP	localization	70/192	4328/22191	2.36568e-06	0.000523814
6	GO:0007215	BP	glutamate receptor signaling pathway	6/192	45/22191	2.38663e-06	0.000523814
4	GO:0007216	BP	G protein-coupled glutamate receptor signaling pathway	4/192	12/22191	2.54656e-06	0.000553032
11	GO:0048858	BP	cell projection morphogenesis	11/192	213/22191	2.64248e-06	0.00056203
4	GO:0050884	BP	neuromuscular process controlling posture	4/192	13/22191	3.65348e-06	0.000731795
5	GO:0086002	BP	cardiac muscle cell action potential involved in contraction	5/192	28/22191	3.84773e-06	0.000763294
7	GO:0007193	BP	adenylate cyclase-inhibiting G protein-coupled receptor signaling pathway	7/192	77/22191	4.69129e-06	0.000904543
5	GO:0014059	BP	regulation of dopamine secretion	5/192	30/22191	5.50142e-06	0.00100442
10	GO:0007626	BP	locomotory behavior	10/192	188/22191	5.85093e-06	0.00105886
11	GO:0032990	BP	cell part morphogenesis	11/192	235/22191	6.77578e-06	0.00121557
5	GO:0086001	BP	cardiac muscle cell action potential	5/192	32/22191	7.66572e-06	0.00136338
15	GO:0044057	BP	regulation of system process	15/192	449/22191	9.15079e-06	0.00161359
8	GO:0050806	BP	positive regulation of synaptic transmission	8/192	123/22191	1.19608e-05	0.00205637
8	GO:0050808	BP	synapse organization	8/192	125/22191	1.34607e-05	0.00225778
6	GO:0060079	BP	excitatory postsynaptic potential	6/192	67/22191	2.49743e-05	0.00399415
9	GO:0007187	BP	G protein-coupled receptor signaling pathway, coupled to cyclic nucleotide second messenger	9/192	182/22191	3.07461e-05	0.00480548
5	GO:0098900	BP	regulation of action potential	5/192	46/22191	4.73033e-05	0.00700957
8	GO:0006936	BP	muscle contraction	8/192	153/22191	5.76138e-05	0.0083121
2	GO:0098907	BP	regulation of SA node cell action potential	2/192	2/22191	7.44733e-05	0.0103815
14	GO:0006820	BP	anion transport	14/192	479/22191	7.80187e-05	0.0106838
5	GO:0050433	BP	regulation of catecholamine secretion	5/192	51/22191	7.82766e-05	0.0106838
6	GO:0051952	BP	regulation of amine transport	6/192	82/22191	7.87137e-05	0.0106838
4	GO:0090102	BP	cochlea development	4/192	27/22191	8.1561e-05	0.0109979
10	GO:0001505	BP	regulation of neurotransmitter levels	10/192	259/22191	9.09137e-05	0.0120233
6	GO:0035725	BP	sodium ion transmembrane transport	6/192	85/22191	9.62287e-05	0.0126452
9	GO:0006816	BP	calcium ion transport	9/192	212/22191	0.000100094	0.0130698
4	GO:0007271	BP	synaptic transmission, cholinergic	4/192	29/22191	0.000108897	0.0140415
6	GO:0099643	BP	signal release from synapse	6/192	89/22191	0.000124257	0.0158244
8	GO:0007188	BP	adenylate cyclase-modulating G protein-coupled receptor signaling pathway	8/192	173/22191	0.000135892	0.0171999
12	GO:0032989	BP	cellular component morphogenesis	12/192	386/22191	0.000144215	0.0179235
7	GO:0007409	BP	axonogenesis	7/192	132/22191	0.000154193	0.0187127
7	GO:0006836	BP	neurotransmitter transport	7/192	132/22191	0.000154193	0.0187127
4	GO:1900449	BP	regulation of glutamate receptor signaling pathway	4/192	32/22191	0.000161566	0.0194611
9	GO:0032409	BP	regulation of transporter activity	9/192	226/22191	0.000162246	0.0194611
5	GO:0051966	BP	regulation of synaptic transmission, glutamatergic	5/192	60/22191	0.000170898	0.0202632
7	GO:0006814	BP	sodium ion transport	7/192	136/22191	0.000185498	0.0217443
18	GO:0051960	BP	regulation of nervous system development	18/192	795/22191	0.000197539	0.0228957
6	GO:0031644	BP	regulation of nervous system process	6/192	98/22191	0.000211079	0.0241932
10	GO:1904062	BP	regulation of cation transmembrane transport	10/192	288/22191	0.000215701	0.0245863
2	GO:0099011	BP	neuronal dense core vesicle exocytosis	2/192	3/22191	0.000222144	0.0246401
2	GO:0099525	BP	presynaptic dense core vesicle exocytosis	2/192	3/22191	0.000222144	0.0246401
2	GO:0060769	BP	positive regulation of epithelial cell proliferation involved in prostate gland development	2/192	3/22191	0.000222144	0.0246401
2	GO:0098910	BP	regulation of atrial cardiac muscle cell action potential	2/192	3/22191	0.000222144	0.0246401
2	GO:0021562	BP	vestibulocochlear nerve development	2/192	3/22191	0.000222144	0.0246401
4	GO:0086010	BP	membrane depolarization during action potential	4/192	35/22191	0.000230533	0.0254338
8	GO:0003012	BP	muscle system process	8/192	194/22191	0.00029671	0.032218
4	GO:0048791	BP	calcium ion-regulated exocytosis of neurotransmitter	4/192	38/22191	0.000318484	0.0340448
9	GO:0050890	BP	cognition	9/192	248/22191	0.000322931	0.0341661
9	GO:0070838	BP	divalent metal ion transport	9/192	253/22191	0.000373601	0.0391257
9	GO:0072511	BP	divalent inorganic cation transport	9/192	256/22191	0.000407032	0.0419874
12	GO:0010975	BP	regulation of neuron projection development	12/192	434/22191	0.000419159	0.0430232
2	GO:1990504	BP	dense core granule exocytosis	2/192	4/22191	0.000441754	0.0442419
2	GO:0042320	BP	regulation of circadian sleep/wake cycle, REM sleep	2/192	4/22191	0.000441754	0.0442419
8	GO:0032412	BP	regulation of ion transmembrane transporter activity	8/192	209/22191	0.00048765	0.0483688
17	GO:0034703	CC	cation channel complex	17/192	197/22191	1.56836e-07	0.000262254
22	GO:1902495	CC	transmembrane transporter complex	22/192	284/22191	1.96312e-07	0.000262254
22	GO:1990351	CC	transporter complex	22/192	292/22191	2.75192e-07	0.000262254
14	GO:0030424	CC	axon	14/192	252/22191	3.237e-07	0.000262254
18	GO:0097060	CC	synaptic membrane	18/192	253/22191	3.38677e-07	0.000262254
15	GO:0033267	CC	axon part	15/192	349/22191	4.1433e-07	0.000262254
31	GO:0043005	CC	neuron projection	31/192	860/22191	4.52266e-07	0.000262254
31	GO:0044456	CC	synapse part	31/192	676/22191	4.524e-07	0.000262254
8	GO:0008076	CC	voltage-gated potassium channel complex	8/192	80/22191	4.6199e-07	0.000262254
12	GO:0045211	CC	postsynaptic membrane	12/192	180/22191	5.05559e-07	0.000262254
28	GO:0031226	CC	intrinsic component of plasma membrane	28/192	1065/22191	5.36975e-07	0.000262254
22	GO:0034702	CC	ion channel complex	22/192	264/22191	5.49434e-07	0.000262254
27	GO:0005887	CC	integral component of plasma membrane	27/192	1002/22191	5.76374e-07	0.000262254
27	GO:0098590	CC	plasma membrane region	27/192	876/22191	6.28301e-07	0.000262254
35	GO:0042995	CC	cell projection	35/192	1353/22191	6.31786e-07	0.000262254
34	GO:0120025	CC	plasma membrane bounded cell projection	34/192	1282/22191	6.34629e-07	0.000262254
20	GO:0045202	CC	synapse	20/192	417/22191	7.63958e-07	0.000262254
32	GO:0120038	CC	plasma membrane bounded cell projection part	32/192	1227/22191	8.1861e-07	0.000262254
32	GO:0044463	CC	cell projection part	32/192	1227/22191	8.1861e-07	0.000262254
8	GO:0034705	CC	potassium channel complex	8/192	87/22191	8.8447e-07	0.000262254
49	GO:0097458	CC	neuron part	49/192	1381/22191	9.76088e-07	0.000275859
19	GO:0098797	CC	plasma membrane protein complex	19/192	483/22191	1.12058e-06	0.000291826
53	GO:0044459	CC	plasma membrane part	53/192	2367/22191	1.54544e-06	0.000375522
124	GO:0016020	CC	membrane	124/192	10074/22191	2.57802e-06	0.000554032
107	GO:0044425	CC	membrane part	107/192	8280/22191	2.71499e-06	0.000565788
92	GO:0031224	CC	intrinsic component of membrane	92/192	6942/22191	3.20704e-06	0.000661645
14	GO:0043025	CC	neuronal cell body	14/192	361/22191	3.39209e-06	0.0006861
91	GO:0016021	CC	integral component of membrane	91/192	6850/22191	4.29367e-06	0.000835686
4	GO:0001518	CC	voltage-gated sodium channel complex	4/192	14/22191	5.08027e-06	0.00096157
14	GO:0030425	CC	dendrite	14/192	400/22191	1.0907e-05	0.00189095
63	GO:0005886	CC	plasma membrane	63/192	4436/22191	2.5802e-05	0.00409477
14	GO:0044297	CC	cell body	14/192	438/22191	2.97945e-05	0.0046923
4	GO:0034706	CC	sodium channel complex	4/192	22/22191	3.51654e-05	0.00533454
24	GO:0098796	CC	membrane protein complex	24/192	1129/22191	4.46681e-05	0.00667788
11	GO:0043235	CC	receptor complex	11/192	296/22191	5.71522e-05	0.00830357
9	GO:0098793	CC	presynapse	9/192	209/22191	8.97912e-05	0.0119515
6	GO:0008021	CC	synaptic vesicle	6/192	104/22191	0.000291538	0.0318239
4	GO:0032589	CC	neuron projection membrane	4/192	40/22191	0.000389032	0.040536
3	GO:0032590	CC	dendrite membrane	3/192	17/22191	0.000396513	0.0411079
4	GO:0043198	CC	dendritic shaft	4/192	41/22191	0.000428195	0.0437331
9	GO:0099094	MF	ligand-gated cation channel activity	9/192	94/22191	1.27143e-07	0.000262254
13	GO:0015079	MF	potassium ion transmembrane transporter activity	13/192	158/22191	1.35918e-07	0.000262254
11	GO:0005267	MF	potassium channel activity	11/192	127/22191	1.6185e-07	0.000262254
12	GO:0022834	MF	ligand-gated channel activity	12/192	131/22191	2.16653e-07	0.000262254
12	GO:0015276	MF	ligand-gated ion channel activity	12/192	131/22191	2.16653e-07	0.000262254
12	GO:0022843	MF	voltage-gated cation channel activity	12/192	135/22191	2.87123e-07	0.000262254
4	GO:0098988	MF	G protein-coupled glutamate receptor activity	4/192	8/22191	3.70038e-07	0.000262254
19	GO:0015077	MF	monovalent inorganic cation transmembrane transporter activity	19/192	398/22191	4.1214e-07	0.000262254
23	GO:0005261	MF	cation channel activity	23/192	302/22191	4.1334e-07	0.000262254
27	GO:0015267	MF	channel activity	27/192	457/22191	5.23385e-07	0.000262254
27	GO:0022803	MF	passive transmembrane transporter activity	27/192	457/22191	5.23385e-07	0.000262254
27	GO:0005216	MF	ion channel activity	27/192	413/22191	6.72877e-07	0.000262254
43	GO:0005215	MF	transporter activity	43/192	1286/22191	6.77187e-07	0.000262254
26	GO:0022839	MF	ion gated channel activity	26/192	316/22191	7.11279e-07	0.000262254
17	GO:0022832	MF	voltage-gated channel activity	17/192	187/22191	7.38647e-07	0.000262254
17	GO:0005244	MF	voltage-gated ion channel activity	17/192	187/22191	7.38647e-07	0.000262254
26	GO:0022836	MF	gated channel activity	26/192	318/22191	7.66784e-07	0.000262254
36	GO:0015075	MF	ion transmembrane transporter activity	36/192	887/22191	7.83853e-07	0.000262254
10	GO:0005249	MF	voltage-gated potassium channel activity	10/192	86/22191	8.09078e-07	0.000262254
5	GO:0005248	MF	voltage-gated sodium channel activity	5/192	21/22191	8.36842e-07	0.000262254
28	GO:0008324	MF	cation transmembrane transporter activity	28/192	644/22191	8.6873e-07	0.000262254
39	GO:0022857	MF	transmembrane transporter activity	39/192	1093/22191	8.86049e-07	0.000262254
23	GO:0046873	MF	metal ion transmembrane transporter activity	23/192	424/22191	9.50528e-07	0.000272366
9	GO:0030594	MF	neurotransmitter receptor activity	9/192	120/22191	1.0305e-06	0.000286429
33	GO:0015318	MF	inorganic molecular entity transmembrane transporter activity	33/192	841/22191	1.1316e-06	0.000291826
27	GO:0022890	MF	inorganic cation transmembrane transporter activity	27/192	601/22191	1.27455e-06	0.000324632
6	GO:0005272	MF	sodium channel activity	6/192	41/22191	1.35591e-06	0.00033889
7	GO:0005230	MF	extracellular ligand-gated ion channel activity	7/192	73/22191	3.27248e-06	0.000668462
9	GO:0015081	MF	sodium ion transmembrane transporter activity	9/192	145/22191	4.96254e-06	0.000947982
5	GO:0008066	MF	glutamate receptor activity	5/192	30/22191	5.50142e-06	0.00100442
3	GO:0001640	MF	adenylate cyclase inhibiting G protein-coupled glutamate receptor activity	3/192	6/22191	1.25112e-05	0.00213321
5	GO:0022835	MF	transmitter-gated channel activity	5/192	49/22191	6.44374e-05	0.00910554
5	GO:0022824	MF	transmitter-gated ion channel activity	5/192	49/22191	6.44374e-05	0.00910554
5	GO:0005231	MF	excitatory extracellular ligand-gated ion channel activity	5/192	54/22191	0.000103195	0.0133901
11	GO:0008509	MF	anion transmembrane transporter activity	11/192	322/22191	0.000120689	0.0154654
4	GO:0005251	MF	delayed rectifier potassium channel activity	4/192	34/22191	0.000205569	0.0236932
90	GO:0005515	MF	protein binding	90/192	7613/22191	0.00031519	0.0338682
5	GO:0070405	MF	ammonium ion binding	5/192	69/22191	0.000330267	0.0347639
