# Supplementary material for: Transcriptomic analysis of α-synuclein knockdown after T3 spinal cord injury in rats
Source: BMC Genomics. 2019 Nov 14;20:851. doi: 10.1186/s12864-019-6244-6 (PMC6854783; doi:10.1186/s12864-019-6244-6)
Supplement: Supplementary file 6 — Additional file 6: Table S6. The significant of GO terms enriched between the SCI group and the LV_SCI group 127 downregualted DEGs. [file 12864_2019_6244_MOESM6_ESM.xls]

## Sheet: GO富集分析统计表
Table S6. The significant of GO terms enriched between the SCI group and the LV_SCI group 127 downregualted DEGs.
Number	GO ID	Term Type	Description	Ratio_in_study	Ratio_in_pop	Pvalue_uncorrected	Pvalue_corrected
4	GO:0043567	BP	regulation of insulin-like growth factor receptor signaling pathway	4/104	20/22191	2.08169e-06	0.00438977
10	GO:0001558	BP	regulation of cell growth	10/104	373/22191	1.02514e-05	0.0176248
17	GO:0031012	CC	extracellular matrix	17/104	461/22191	2.49193e-07	0.00257055
26	GO:0005615	CC	extracellular space	26/104	1437/22191	6.81469e-07	0.00429187
24	GO:0005576	CC	extracellular region	24/104	1127/22191	1.08745e-06	0.00429187
34	GO:0070062	CC	extracellular exosome	34/104	2779/22191	1.6267e-06	0.00429187
34	GO:1903561	CC	extracellular vesicle	34/104	2794/22191	1.65495e-06	0.00429187
34	GO:0043230	CC	extracellular organelle	34/104	2795/22191	1.65741e-06	0.00429187
50	GO:0044421	CC	extracellular region part	50/104	4113/22191	1.66424e-06	0.00429187
39	GO:0031982	CC	vesicle	39/104	3723/22191	2.12775e-06	0.00438977
2	GO:0036454	CC	growth factor complex	2/104	5/22191	0.000215545	0.220126
2	GO:0016942	CC	insulin-like growth factor binding protein complex	2/104	5/22191	0.000215545	0.220126
4	GO:0005604	CC	basement membrane	4/104	85/22191	0.000688821	0.437969
5	GO:0005520	MF	insulin-like growth factor binding	5/104	26/22191	1.24808e-07	0.00257055
3	GO:0031995	MF	insulin-like growth factor II binding	3/104	7/22191	3.45245e-06	0.00647523
3	GO:0031994	MF	insulin-like growth factor I binding	3/104	11/22191	1.6055e-05	0.0254792
4	GO:0005518	MF	collagen binding	4/104	53/22191	0.000111726	0.164644
5	GO:0019838	MF	growth factor binding	5/104	143/22191	0.00057114	0.420828
2	GO:0019841	MF	retinol binding	2/104	9/22191	0.00076651	0.437969
