# Supplementary material for: Transcriptomic analysis of α-synuclein knockdown after T3 spinal cord injury in rats
Source: BMC Genomics. 2019 Nov 14;20:851. doi: 10.1186/s12864-019-6244-6 (PMC6854783; doi:10.1186/s12864-019-6244-6)
Supplement: Supplementary file 7 — Additional file 7: Table S7. The significant GO terms of exclusive 153 DEGs in LV_SCI group compared to the other two groups. [file 12864_2019_6244_MOESM7_ESM.xls]

## Sheet: GO富集分析统计表
Table S7. The significant GO terms of exclusive 153 DEGs in LV_SCI group compared to the other two groups.
Number	GO ID	Term Type	Description	Ratio_in_study	Ratio_in_pop	Pvalue_uncorrected	Pvalue_corrected
14	GO:0023052	BP	signaling	14/136	463/22191	1.01884e-06	0.00568927
13	GO:0042391	BP	regulation of membrane potential	13/136	403/22191	1.23934e-06	0.00568927
12	GO:0007267	BP	cell-cell signaling	12/136	400/22191	6.78466e-06	0.0139974
39	GO:0065008	BP	regulation of biological quality	39/136	3175/22191	1.20988e-05	0.0178293
3	GO:0060768	BP	regulation of epithelial cell proliferation involved in prostate gland development	3/136	9/22191	1.84099e-05	0.0237384
5	GO:0051899	BP	membrane depolarization	5/136	58/22191	2.83501e-05	0.0322836
6	GO:0060078	BP	regulation of postsynaptic membrane potential	6/136	97/22191	2.96729e-05	0.0322836
9	GO:0007268	BP	chemical synaptic transmission	9/136	258/22191	3.12962e-05	0.0322836
9	GO:0098916	BP	anterograde trans-synaptic signaling	9/136	258/22191	3.12962e-05	0.0322836
9	GO:0099536	BP	synaptic signaling	9/136	265/22191	3.85593e-05	0.0361599
9	GO:0099537	BP	trans-synaptic signaling	9/136	265/22191	3.85593e-05	0.0361599
20	GO:0055085	BP	transmembrane transport	20/136	1232/22191	6.24455e-05	0.0495505
16	GO:0031012	CC	extracellular matrix	16/136	461/22191	2.47645e-08	0.000412648
28	GO:0005615	CC	extracellular space	28/136	1437/22191	4.00027e-08	0.000412648
22	GO:0005576	CC	extracellular region	22/136	1127/22191	1.37882e-06	0.00568927
24	GO:0097458	CC	neuron part	24/136	1381/22191	3.28662e-06	0.00995465
47	GO:0044421	CC	extracellular region part	47/136	4113/22191	1.08114e-05	0.0178293
15	GO:0044456	CC	synapse part	15/136	676/22191	1.76942e-05	0.0237384
23	GO:0005215	MF	transporter activity	23/136	1286/22191	3.37757e-06	0.00995465
11	GO:0022839	MF	ion gated channel activity	11/136	316/22191	4.11529e-06	0.0100186
11	GO:0022836	MF	gated channel activity	11/136	318/22191	4.37047e-06	0.0100186
18	GO:0015075	MF	ion transmembrane transporter activity	18/136	887/22191	8.23942e-06	0.0154534
20	GO:0022857	MF	transmembrane transporter activity	20/136	1093/22191	1.14367e-05	0.0178293
11	GO:0005216	MF	ion channel activity	11/136	413/22191	4.9347e-05	0.0440184
16	GO:0015318	MF	inorganic molecular entity transmembrane transporter activity	16/136	841/22191	5.88225e-05	0.0485427
