# Supplementary material for: Transcriptomic analysis of α-synuclein knockdown after T3 spinal cord injury in rats
Source: BMC Genomics. 2019 Nov 14;20:851. doi: 10.1186/s12864-019-6244-6 (PMC6854783; doi:10.1186/s12864-019-6244-6)
Supplement: Supplementary file 9 — Additional file 9: Table S8. KEGG pathway enriched between the SCI and the LV_SCI 210 upregulated DEGs. [file 12864_2019_6244_MOESM9_ESM.xls]

## Sheet: KEGG富集分析统计表
Table S8. KEGG pathway enriched between the SCI and the LV_SCI 210 upregulated DEGs.
<label class="checkAll" style="cursor:pointer;padding-top:2px;"><i class="icon-check-empty" style="margin-right:5px;"></i>Num</label>	Pathway id	Description	Database	Ratio_in_study	Ratio_in_pop	Pvalue_uncorrected	Pvalue_corrected	First Category	Second Category
15	map04080	Neuroactive ligand-receptor interaction	KEGG PATHWAY	15/145	326/17515	8.68374e-08	8.68374e-06	Environmental Information Processing	Signaling molecules and interaction
9	map04725	Cholinergic synapse	KEGG PATHWAY	9/145	137/17515	2.07593e-06	0.000103796	Organismal Systems	Nervous system
5	map05033	Nicotine addiction	KEGG PATHWAY	5/145	43/17515	2.71137e-05	0.000903791	Human Diseases	Substance dependence
6	map04724	Glutamatergic synapse	KEGG PATHWAY	6/145	133/17515	0.000840535	0.0210134	Organismal Systems	Nervous system
6	map04261	Adrenergic signaling in cardiomyocytes	KEGG PATHWAY	6/145	178/17515	0.00367629	0.0735257	Organismal Systems	Circulatory system
6	map04921	Oxytocin signaling pathway	KEGG PATHWAY	6/145	192/17515	0.00530578	0.0884296	Organismal Systems	Endocrine system
4	map04727	GABAergic synapse	KEGG PATHWAY	4/145	102/17515	0.0102407	0.146296	Organismal Systems	Nervous system
5	map04723	Retrograde endocannabinoid signaling	KEGG PATHWAY	5/145	192/17515	0.0218579	0.242865	Organismal Systems	Nervous system
3	map04721	Synaptic vesicle cycle	KEGG PATHWAY	3/145	69/17515	0.0195653	0.244566	Organismal Systems	Nervous system
3	map00564	Glycerophospholipid metabolism	KEGG PATHWAY	3/145	108/17515	0.0605732	0.302866	Metabolism	Lipid metabolism
3	map04260	Cardiac muscle contraction	KEGG PATHWAY	3/145	106/17515	0.0579131	0.304806	Organismal Systems	Circulatory system
1	map00440	Phosphonate and phosphinate metabolism	KEGG PATHWAY	1/145	7/17515	0.0565402	0.314112	Metabolism	Metabolism of other amino acids
3	map04713	Circadian entrainment	KEGG PATHWAY	3/145	119/17515	0.0761937	0.317474	Organismal Systems	Environmental adaptation
3	map04540	Gap junction	KEGG PATHWAY	3/145	115/17515	0.0703236	0.319653	Cellular Processes	Cellular community - eukaryotes
3	map04972	Pancreatic secretion	KEGG PATHWAY	3/145	113/17515	0.067469	0.321281	Organismal Systems	Digestive system
3	map05231	Choline metabolism in cancer	KEGG PATHWAY	3/145	118/17515	0.0747063	0.32481	Human Diseases	Cancers: Overview
3	map05032	Morphine addiction	KEGG PATHWAY	3/145	104/17515	0.0553101	0.325354	Human Diseases	Substance dependence
4	map04360	Axon guidance	KEGG PATHWAY	4/145	198/17515	0.0823881	0.329553	Organismal Systems	Development
6	map04020	Calcium signaling pathway	KEGG PATHWAY	6/145	319/17515	0.0497082	0.331388	Environmental Information Processing	Signal transduction
3	map05410	Hypertrophic cardiomyopathy (HCM)	KEGG PATHWAY	3/145	103/17515	0.0540303	0.337689	Human Diseases	Cardiovascular diseases
3	map04925	Aldosterone synthesis and secretion	KEGG PATHWAY	3/145	99/17515	0.0490569	0.350407	Organismal Systems	Endocrine system
3	map04970	Salivary secretion	KEGG PATHWAY	3/145	97/17515	0.046659	0.358915	Organismal Systems	Digestive system
3	map04512	ECM-receptor interaction	KEGG PATHWAY	3/145	95/17515	0.0443209	0.369341	Environmental Information Processing	Signaling molecules and interaction
5	map04024	cAMP signaling pathway	KEGG PATHWAY	5/145	230/17515	0.0425815	0.387105	Environmental Information Processing	Signal transduction
3	map05412	Arrhythmogenic right ventricular cardiomyopathy (ARVC)	KEGG PATHWAY	3/145	92/17515	0.0409273	0.409273	Human Diseases	Cardiovascular diseases
3	map04728	Dopaminergic synapse	KEGG PATHWAY	3/145	162/17515	0.151082	0.503608	Organismal Systems	Nervous system
1	map00910	Nitrogen metabolism	KEGG PATHWAY	1/145	19/17515	0.146176	0.504055	Metabolism	Energy metabolism
2	map04730	Long-term depression	KEGG PATHWAY	2/145	81/17515	0.144898	0.517493	Organismal Systems	Nervous system
4	map04072	Phospholipase D signaling pathway	KEGG PATHWAY	4/145	241/17515	0.139977	0.518434	Environmental Information Processing	Signal transduction
3	map04915	Estrogen signaling pathway	KEGG PATHWAY	3/145	154/17515	0.135722	0.522007	Organismal Systems	Endocrine system
3	map05414	Dilated cardiomyopathy (DCM)	KEGG PATHWAY	3/145	183/17515	0.193754	0.538204	Human Diseases	Cardiovascular diseases
2	map04146	Peroxisome	KEGG PATHWAY	2/145	91/17515	0.173943	0.543572	Cellular Processes	Transport and catabolism
4	map05205	Proteoglycans in cancer	KEGG PATHWAY	4/145	260/17515	0.169449	0.54661	Human Diseases	Cancers: Overview
2	map04911	Insulin secretion	KEGG PATHWAY	2/145	97/17515	0.191791	0.547975	Organismal Systems	Endocrine system
1	map00531	Glycosaminoglycan degradation	KEGG PATHWAY	1/145	25/17515	0.187769	0.552261	Metabolism	Glycan biosynthesis and metabolism
2	map04742	Taste transduction	KEGG PATHWAY	2/145	94/17515	0.182834	0.554043	Organismal Systems	Sensory system
1	map00650	Butanoate metabolism	KEGG PATHWAY	1/145	28/17515	0.207804	0.561633	Metabolism	Carbohydrate metabolism
1	map00410	beta-Alanine metabolism	KEGG PATHWAY	1/145	36/17515	0.258864	0.562748	Metabolism	Metabolism of other amino acids
4	map04010	MAPK signaling pathway	KEGG PATHWAY	4/145	310/17515	0.255442	0.567649	Environmental Information Processing	Signal transduction
2	map04070	Phosphatidylinositol signaling system	KEGG PATHWAY	2/145	109/17515	0.228111	0.570277	Environmental Information Processing	Signal transduction
3	map04022	cGMP-PKG signaling pathway	KEGG PATHWAY	3/145	198/17515	0.225863	0.579137	Environmental Information Processing	Signal transduction
1	map00512	Mucin type O-glycan biosynthesis	KEGG PATHWAY	1/145	30/17515	0.220888	0.581283	Metabolism	Glycan biosynthesis and metabolism
1	map00020	Citrate cycle (TCA cycle)	KEGG PATHWAY	1/145	35/17515	0.252665	0.587593	Metabolism	Carbohydrate metabolism
1	map00500	Starch and sucrose metabolism	KEGG PATHWAY	1/145	35/17515	0.252665	0.587593	Metabolism	Carbohydrate metabolism
1	map00062	Fatty acid elongation	KEGG PATHWAY	1/145	34/17515	0.246414	0.60101	Metabolism	Lipid metabolism
1	map01040	Biosynthesis of unsaturated fatty acids	KEGG PATHWAY	1/145	34/17515	0.246414	0.60101	Metabolism	Lipid metabolism
1	map00640	Propanoate metabolism	KEGG PATHWAY	1/145	41/17515	0.289103	0.602298	Metabolism	Carbohydrate metabolism
1	map00250	Alanine, aspartate and glutamate metabolism	KEGG PATHWAY	1/145	40/17515	0.283155	0.602457	Metabolism	Amino acid metabolism
1	map05020	Prion diseases	KEGG PATHWAY	1/145	43/17515	0.300852	0.613984	Human Diseases	Neurodegenerative diseases
3	map04514	Cell adhesion molecules (CAMs)	KEGG PATHWAY	3/145	240/17515	0.319708	0.639417	Environmental Information Processing	Signaling molecules and interaction
2	map04726	Serotonergic synapse	KEGG PATHWAY	2/145	145/17515	0.338106	0.650204	Organismal Systems	Nervous system
1	map04340	Hedgehog signaling pathway	KEGG PATHWAY	1/145	49/17515	0.334956	0.656777	Environmental Information Processing	Signal transduction
1	map05030	Cocaine addiction	KEGG PATHWAY	1/145	54/17515	0.36211	0.658382	Human Diseases	Substance dependence
2	map04270	Vascular smooth muscle contraction	KEGG PATHWAY	2/145	152/17515	0.359126	0.665047	Organismal Systems	Circulatory system
1	map02010	ABC transporters	KEGG PATHWAY	1/145	60/17515	0.393245	0.666517	Environmental Information Processing	Membrane transport
1	map00380	Tryptophan metabolism	KEGG PATHWAY	1/145	58/17515	0.383038	0.671997	Metabolism	Amino acid metabolism
1	map00280	Valine, leucine and isoleucine degradation	KEGG PATHWAY	1/145	58/17515	0.383038	0.671997	Metabolism	Amino acid metabolism
1	map05217	Basal cell carcinoma	KEGG PATHWAY	1/145	62/17515	0.403284	0.67214	Human Diseases	Cancers: Specific types
1	map00600	Sphingolipid metabolism	KEGG PATHWAY	1/145	53/17515	0.356769	0.673149	Metabolism	Lipid metabolism
3	map04810	Regulation of actin cytoskeleton	KEGG PATHWAY	3/145	268/17515	0.382963	0.683863	Cellular Processes	Cell motility
1	map05221	Acute myeloid leukemia	KEGG PATHWAY	1/145	68/17515	0.432422	0.697455	Human Diseases	Cancers: Specific types
5	map05200	Pathways in cancer	KEGG PATHWAY	5/145	519/17515	0.429978	0.704881	Human Diseases	Cancers: Overview
1	map00561	Glycerolipid metabolism	KEGG PATHWAY	1/145	72/17515	0.451058	0.715966	Metabolism	Lipid metabolism
3	map05202	Transcriptional misregulation in cancer	KEGG PATHWAY	3/145	314/17515	0.483415	0.721515	Human Diseases	Cancers: Overview
1	map05230	Central carbon metabolism in cancer	KEGG PATHWAY	1/145	82/17515	0.495032	0.727988	Human Diseases	Cancers: Overview
1	map00562	Inositol phosphate metabolism	KEGG PATHWAY	1/145	82/17515	0.495032	0.727988	Metabolism	Carbohydrate metabolism
1	map04720	Long-term potentiation	KEGG PATHWAY	1/145	86/17515	0.511625	0.730893	Organismal Systems	Nervous system
1	map05218	Melanoma	KEGG PATHWAY	1/145	86/17515	0.511625	0.730893	Human Diseases	Cancers: Specific types
1	map00310	Lysine degradation	KEGG PATHWAY	1/145	79/17515	0.482221	0.75347	Metabolism	Amino acid metabolism
1	map04924	Renin secretion	KEGG PATHWAY	1/145	79/17515	0.482221	0.75347	Organismal Systems	Endocrine system
1	map05031	Amphetamine addiction	KEGG PATHWAY	1/145	79/17515	0.482221	0.75347	Human Diseases	Substance dependence
1	map01521	EGFR tyrosine kinase inhibitor resistance	KEGG PATHWAY	1/145	106/17515	0.586811	0.80385	Human Diseases	Drug resistance: Antineoplastic
1	map04012	ErbB signaling pathway	KEGG PATHWAY	1/145	106/17515	0.586811	0.80385	Environmental Information Processing	Signal transduction
1	map03320	PPAR signaling pathway	KEGG PATHWAY	1/145	104/17515	0.579841	0.805335	Organismal Systems	Endocrine system
1	map04931	Insulin resistance	KEGG PATHWAY	1/145	122/17515	0.638585	0.818699	Human Diseases	Endocrine and metabolic diseases
1	map03018	RNA degradation	KEGG PATHWAY	1/145	120/17515	0.632484	0.821407	Genetic Information Processing	Folding, sorting and degradation
3	map04151	PI3K-Akt signaling pathway	KEGG PATHWAY	3/145	502/17515	0.789288	0.822175	Environmental Information Processing	Signal transduction
1	map05215	Prostate cancer	KEGG PATHWAY	1/145	126/17515	0.650489	0.823403	Human Diseases	Cancers: Specific types
2	map04530	Tight junction	KEGG PATHWAY	2/145	251/17515	0.617859	0.823812	Cellular Processes	Cellular community - eukaryotes
1	map04611	Platelet activation	KEGG PATHWAY	1/145	162/17515	0.741529	0.823921	Organismal Systems	Immune system
1	map04666	Fc gamma R-mediated phagocytosis	KEGG PATHWAY	1/145	179/17515	0.775905	0.825431	Organismal Systems	Immune system
1	map04630	Jak-STAT signaling pathway	KEGG PATHWAY	1/145	184/17515	0.785122	0.826445	Environmental Information Processing	Signal transduction
1	map05224	Breast cancer	KEGG PATHWAY	1/145	168/17515	0.754222	0.828815	Human Diseases	Cancers: Specific types
2	map04060	Cytokine-cytokine receptor interaction	KEGG PATHWAY	2/145	257/17515	0.630725	0.829901	Environmental Information Processing	Signaling molecules and interaction
1	map04371	Apelin signaling pathway	KEGG PATHWAY	1/145	178/17515	0.774015	0.832274	Environmental Information Processing	Signal transduction
2	map04015	Rap1 signaling pathway	KEGG PATHWAY	2/145	283/17515	0.682616	0.832458	Environmental Information Processing	Signal transduction
1	map04640	Hematopoietic cell lineage	KEGG PATHWAY	1/145	174/17515	0.766295	0.83293	Organismal Systems	Immune system
1	map04750	Inflammatory mediator regulation of TRP channels	KEGG PATHWAY	1/145	132/17515	0.667617	0.834521	Organismal Systems	Sensory system
1	map03015	mRNA surveillance pathway	KEGG PATHWAY	1/145	132/17515	0.667617	0.834521	Genetic Information Processing	Translation
1	map04550	Signaling pathways regulating pluripotency of stem cells	KEGG PATHWAY	1/145	156/17515	0.728186	0.836995	Cellular Processes	Cellular community - eukaryotes
1	map04071	Sphingolipid signaling pathway	KEGG PATHWAY	1/145	161/17515	0.739351	0.840172	Environmental Information Processing	Signal transduction
1	map04068	FoxO signaling pathway	KEGG PATHWAY	1/145	161/17515	0.739351	0.840172	Environmental Information Processing	Signal transduction
1	map04660	T cell receptor signaling pathway	KEGG PATHWAY	1/145	154/17515	0.723588	0.841381	Organismal Systems	Immune system
1	map04919	Thyroid hormone signaling pathway	KEGG PATHWAY	1/145	148/17515	0.709325	0.844434	Organismal Systems	Endocrine system
2	map04014	Ras signaling pathway	KEGG PATHWAY	2/145	303/17515	0.718383	0.845156	Environmental Information Processing	Signal transduction
2	map04144	Endocytosis	KEGG PATHWAY	2/145	377/17515	0.822582	0.848022	Cellular Processes	Transport and catabolism
1	map04114	Oocyte meiosis	KEGG PATHWAY	1/145	146/17515	0.70441	0.848687	Cellular Processes	Cell growth and death
1	map04120	Ubiquitin mediated proteolysis	KEGG PATHWAY	1/145	218/17515	0.838559	0.855673	Genetic Information Processing	Folding, sorting and degradation
1	map04510	Focal adhesion	KEGG PATHWAY	1/145	243/17515	0.869218	0.869218	Cellular Processes	Cellular community - eukaryotes
1	map03013	RNA transport	KEGG PATHWAY	1/145	238/17515	0.863588	0.872311	Genetic Information Processing	Translation
