# Supplementary material for: Transcriptomic analysis of α-synuclein knockdown after T3 spinal cord injury in rats
Source: BMC Genomics. 2019 Nov 14;20:851. doi: 10.1186/s12864-019-6244-6 (PMC6854783; doi:10.1186/s12864-019-6244-6)
Supplement: Supplementary file 10 — Additional file 10: Table S9. The detail information of 21 differential genes derived from Fig. 4-B and Fig. 6a. [file 12864_2019_6244_MOESM10_ESM.xlsx]

## Sheet: 表达差异详情表
Table S 9. The detail information of 21 differential genes derived from Figure 4-Band Figure 6-A.
Gene_id	Gene name	Gene description	FC(LV_SCI/SCI)	Log2FC(LV_SCI/SCI)	Pvalue	Padjust	Significant	Regulate	SCI1	SCI2	SCI3	LV_SCI1	LV_SCI2	LV_SCI3	SCI	LV_SCI
ENSRNOG00000010597	Slc5a7	solute carrier family 5 member 7 [Source:RGD Symbol;Acc:69270]	4.608	2.20426	3.01659e-07	0.000224051	yes	up	2.12	5.45	7.37	25.18	19.11	32.03	4.98	25.44
ENSRNOG00000013588	Glra1	glycine receptor, alpha 1 [Source:RGD Symbol;Acc:2704]	4.319	2.11065	3.17968e-06	0.00140233	yes	up	2.16	6.52	6.85	33.22	19.65	19.82	5.17667	24.23
ENSRNOG00000021056	Kcnj14	potassium voltage-gated channel subfamily J member 14 [Source:RGD Symbol;Acc:628872]	6.65	2.73334	4.40713e-06	0.00183861	yes	up	1.58	1.43	2.97	21.04	3.24	18.27	1.99333	14.1833
ENSRNOG00000021256	Adra1d	adrenoceptor alpha 1D [Source:RGD Symbol;Acc:62064]	3.517	1.81431	5.67169e-06	0.00213532	yes	up	0.5	0.62	1.34	3.51	3.96	2.99	0.82	3.48667
ENSRNOG00000046972	Chrm2	cholinergic receptor, muscarinic 2 [Source:RGD Symbol;Acc:620023]	5.309	2.40841	3.28575e-05	0.00735055	yes	up	0.24	1.27	1.62	7.46	4.47	6.36	1.04333	6.09667
ENSRNOG00000010063	Htr2a	5-hydroxytryptamine receptor 2A [Source:RGD Symbol;Acc:61800]	2.815	1.49309	3.24404e-05	0.00735055	yes	up	0.86	1.23	1.72	4.22	3.65	4.2	1.27	4.02333
ENSRNOG00000002303	Kcnj12	potassium voltage-gated channel subfamily J member 12 [Source:RGD Symbol;Acc:621660]	4.022	2.00782	4.94955e-05	0.00885072	yes	up	0.96	0.57	1.32	5.65	2.8	4.54	0.95	4.33
ENSRNOG00000005519	Grm3	glutamate metabotropic receptor 3 [Source:RGD Symbol;Acc:2744]	5.804	2.537	9.66582e-05	0.013815	yes	up	2.33	0.44	2.18	15.03	2.94	12.59	1.65	10.1867
ENSRNOG00000020778	Chrnb2	cholinergic receptor nicotinic beta 2 subunit [Source:RGD Symbol;Acc:2350]	2.707	1.43686	0.000101666	0.0140347	yes	up	1.73	2.96	3.8	9	10.36	7.09	2.83	8.81667
ENSRNOG00000062141	Slc18a3	solute carrier family 18 member A3 [Source:RGD Symbol;Acc:62072]	3.879	1.95566	0.00011154	0.0147156	yes	up	1.76	7.38	12.75	30.9	31.34	33.55	7.29667	31.93
ENSRNOG00000025012	Chat	choline O-acetyltransferase [Source:RGD Symbol;Acc:1304627]	4.339	2.1172	0.000133472	0.0166152	yes	up	0.47	2.74	4.04	10.25	9.64	13.15	2.41667	11.0133
ENSRNOG00000003680	Gabrb2	gamma-aminobutyric acid type A receptor beta 2 subunit [Source:RGD Symbol;Acc:2650]	3.866	1.95102	0.000173146	0.0196521	yes	up	0.28	1.08	1.29	4.89	3.65	2.62	0.883333	3.72
ENSRNOG00000007682	Gria3	glutamate ionotropic receptor AMPA type subunit 3 [Source:RGD Symbol;Acc:70958]	3.243	1.69728	0.000184696	0.0204586	yes	up	3.61	1.93	5.56	18.46	7.58	12.95	3.7	12.9967
ENSRNOG00000014290	Grm1	glutamate metabotropic receptor 1 [Source:RGD Symbol;Acc:2742]	3.061	1.61383	0.00040186	0.0303785	yes	up	0.3	0.67	1.04	2.85	2	1.95	0.67	2.26667
ENSRNOG00000000487	Grm4	glutamate metabotropic receptor 4 [Source:RGD Symbol;Acc:2745]	3.846	1.94329	0.000399718	0.0303785	yes	up	0.58	1.4	1.66	17.01	2.6	5.08	1.21333	8.23
ENSRNOG00000011624	Kcnq2	potassium voltage-gated channel subfamily Q member 2 [Source:RGD Symbol;Acc:621504]	2.405	1.2663	0.000543592	0.0357318	yes	up	2.84	4.98	5.69	15.53	10.86	9.87	4.50333	12.0867
ENSRNOG00000048145	Sstr1	somatostatin receptor 1 [Source:RGD Symbol;Acc:3762]	3.148	1.65429	0.000560522	0.0359013	yes	up	0.46	0.78	1.2	3.87	1.99	2.55	0.813333	2.80333
ENSRNOG00000008992	Grik3	glutamate ionotropic receptor kainate type subunit 3 [Source:RGD Symbol;Acc:71027]	3.768	1.91395	0.000575741	0.035987	yes	up	0.18	0.18	0.32	1.04	1.01	0.84	0.226667	0.963333
ENSRNOG00000003241	Gabrg2	gamma-aminobutyric acid type A receptor gamma 2 subunit [Source:RGD Symbol;Acc:61966]	3.067	1.61662	0.000639506	0.0371995	yes	up	4.42	11.22	15.49	51.34	22.51	40.04	10.3767	37.9633
ENSRNOG00000011202	Chrna4	cholinergic receptor nicotinic alpha 4 subunit [Source:RGD Symbol;Acc:2346]	3.166	1.66244	0.000641039	0.0371995	yes	up	0.79	2.32	3.17	10.33	7.15	5.37	2.09333	7.61667
ENSRNOG00000018191	Oprm1	opioid receptor, mu 1 [Source:RGD Symbol;Acc:3234]	4.308	2.10699	0.000703145	0.0387634	yes	up	0.56	0.72	1.54	5.47	2.07	4.68	0.94	4.07333
