# Supplementary material for: Transcriptomic analysis of α-synuclein knockdown after T3 spinal cord injury in rats
Source: BMC Genomics. 2019 Nov 14;20:851. doi: 10.1186/s12864-019-6244-6 (PMC6854783; doi:10.1186/s12864-019-6244-6)
Supplement: Supplementary file 12 — Additional file 12: Table S10. KEGG pathway enriched bewteen the SCI and the LV_SCI 127 downregulated genes. [file 12864_2019_6244_MOESM12_ESM.xls]

## Sheet: KEGG富集分析统计表
Table S10. KEGG pathway enriched bewteen the SCI and the LV_SCI 127 downregulated genes.
<label class="checkAll" style="cursor:pointer;padding-top:2px;"><i class="icon-check-empty" style="margin-right:5px;"></i>Num</label>	Pathway id	Description	Database	Ratio_in_study	Ratio_in_pop	Pvalue_uncorrected	Pvalue_corrected	First Category	Second Category
1	map04210	Apoptosis	KEGG PATHWAY	1/78	190/17515	0.573712	0.691397	Cellular Processes	Cell growth and death
1	map05150	Staphylococcus aureus infection	KEGG PATHWAY	1/78	172/17515	0.537664	0.692334	Human Diseases	Infectious diseases: Bacterial
1	map04611	Platelet activation	KEGG PATHWAY	1/78	162/17515	0.516354	0.693389	Organismal Systems	Immune system
1	map04910	Insulin signaling pathway	KEGG PATHWAY	1/78	169/17515	0.53137	0.693733	Organismal Systems	Endocrine system
1	map05330	Allograft rejection	KEGG PATHWAY	1/78	195/17515	0.583223	0.693962	Human Diseases	Immune diseases
1	map00010	Glycolysis / Gluconeogenesis	KEGG PATHWAY	1/78	166/17515	0.524992	0.695059	Metabolism	Carbohydrate metabolism
1	map04612	Antigen processing and presentation	KEGG PATHWAY	1/78	188/17515	0.569848	0.695659	Organismal Systems	Immune system
1	map04630	Jak-STAT signaling pathway	KEGG PATHWAY	1/78	184/17515	0.562016	0.704393	Environmental Information Processing	Signal transduction
1	map04150	mTOR signaling pathway	KEGG PATHWAY	1/78	184/17515	0.562016	0.704393	Environmental Information Processing	Signal transduction
1	map05320	Autoimmune thyroid disease	KEGG PATHWAY	1/78	206/17515	0.603417	0.709015	Human Diseases	Immune diseases
1	map04152	AMPK signaling pathway	KEGG PATHWAY	1/78	154/17515	0.49861	0.710141	Environmental Information Processing	Signal transduction
1	map04659	Th17 cell differentiation	KEGG PATHWAY	1/78	161/17515	0.51417	0.710764	Organismal Systems	Immune system
1	map04068	FoxO signaling pathway	KEGG PATHWAY	1/78	161/17515	0.51417	0.710764	Environmental Information Processing	Signal transduction
1	map05146	Amoebiasis	KEGG PATHWAY	1/78	183/17515	0.560036	0.711397	Human Diseases	Infectious diseases: Parasitic
1	map05160	Hepatitis C	KEGG PATHWAY	1/78	159/17515	0.509773	0.715205	Human Diseases	Infectious diseases: Viral
1	map04672	Intestinal immune network for IgA production	KEGG PATHWAY	1/78	153/17515	0.496347	0.717794	Organismal Systems	Immune system
1	map04066	HIF-1 signaling pathway	KEGG PATHWAY	1/78	217/17515	0.622644	0.722574	Environmental Information Processing	Signal transduction
1	map04270	Vascular smooth muscle contraction	KEGG PATHWAY	1/78	152/17515	0.494074	0.725671	Organismal Systems	Circulatory system
1	map05140	Leishmaniasis	KEGG PATHWAY	1/78	151/17515	0.491791	0.733784	Human Diseases	Infectious diseases: Parasitic
1	map04510	Focal adhesion	KEGG PATHWAY	1/78	243/17515	0.664507	0.734867	Cellular Processes	Cellular community - eukaryotes
1	map04919	Thyroid hormone signaling pathway	KEGG PATHWAY	1/78	148/17515	0.484881	0.735143	Organismal Systems	Endocrine system
1	map04110	Cell cycle	KEGG PATHWAY	1/78	145/17515	0.477879	0.736403	Cellular Processes	Cell growth and death
1	map04530	Tight junction	KEGG PATHWAY	1/78	251/17515	0.67644	0.739365	Cellular Processes	Cellular community - eukaryotes
1	map05416	Viral myocarditis	KEGG PATHWAY	1/78	241/17515	0.661457	0.740201	Human Diseases	Cardiovascular diseases
1	map05164	Influenza A	KEGG PATHWAY	1/78	232/17515	0.647387	0.742126	Human Diseases	Infectious diseases: Viral
1	map04380	Osteoclast differentiation	KEGG PATHWAY	1/78	144/17515	0.475524	0.744987	Organismal Systems	Development
1	map05145	Toxoplasmosis	KEGG PATHWAY	1/78	141/17515	0.468396	0.746257	Human Diseases	Infectious diseases: Parasitic
2	map04151	PI3K-Akt signaling pathway	KEGG PATHWAY	2/78	502/17515	0.65896	0.746292	Environmental Information Processing	Signal transduction
1	map00240	Pyrimidine metabolism	KEGG PATHWAY	1/78	122/17515	0.420977	0.746638	Metabolism	Nucleotide metabolism
1	map05310	Asthma	KEGG PATHWAY	1/78	139/17515	0.46359	0.751336	Human Diseases	Immune diseases
1	map05332	Graft-versus-host disease	KEGG PATHWAY	1/78	121/17515	0.418369	0.756282	Human Diseases	Immune diseases
1	map05231	Choline metabolism in cancer	KEGG PATHWAY	1/78	118/17515	0.410474	0.75656	Human Diseases	Cancers: Overview
1	map04940	Type I diabetes mellitus	KEGG PATHWAY	1/78	134/17515	0.451389	0.757689	Human Diseases	Endocrine and metabolic diseases
1	map04670	Leukocyte transendothelial migration	KEGG PATHWAY	1/78	138/17515	0.461172	0.760529	Organismal Systems	Immune system
2	map04145	Phagosome	KEGG PATHWAY	2/78	338/17515	0.445931	0.762137	Cellular Processes	Transport and catabolism
1	map05168	Herpes simplex infection	KEGG PATHWAY	1/78	272/17515	0.705808	0.762597	Human Diseases	Infectious diseases: Viral
1	map04658	Th1 and Th2 cell differentiation	KEGG PATHWAY	1/78	130/17515	0.441431	0.768417	Organismal Systems	Immune system
2	map05202	Transcriptional misregulation in cancer	KEGG PATHWAY	2/78	314/17515	0.409134	0.769172	Human Diseases	Cancers: Overview
1	map04540	Gap junction	KEGG PATHWAY	1/78	115/17515	0.402474	0.772093	Cellular Processes	Cellular community - eukaryotes
1	map05152	Tuberculosis	KEGG PATHWAY	1/78	286/17515	0.723907	0.773265	Human Diseases	Infectious diseases: Bacterial
1	map05016	Huntington disease	KEGG PATHWAY	1/78	294/17515	0.733752	0.774974	Human Diseases	Neurodegenerative diseases
1	map04010	MAPK signaling pathway	KEGG PATHWAY	1/78	310/17515	0.752413	0.777218	Environmental Information Processing	Signal transduction
1	map04014	Ras signaling pathway	KEGG PATHWAY	1/78	303/17515	0.744413	0.777498	Environmental Information Processing	Signal transduction
1	map04972	Pancreatic secretion	KEGG PATHWAY	1/78	113/17515	0.397081	0.777617	Organismal Systems	Digestive system
1	map00564	Glycerophospholipid metabolism	KEGG PATHWAY	1/78	108/17515	0.383388	0.783445	Metabolism	Lipid metabolism
1	map05340	Primary immunodeficiency	KEGG PATHWAY	1/78	112/17515	0.394367	0.788734	Human Diseases	Immune diseases
1	map04350	TGF-beta signaling pathway	KEGG PATHWAY	1/78	106/17515	0.377825	0.825943	Environmental Information Processing	Signal transduction
1	map04012	ErbB signaling pathway	KEGG PATHWAY	1/78	106/17515	0.377825	0.825943	Environmental Information Processing	Signal transduction
1	map01521	EGFR tyrosine kinase inhibitor resistance	KEGG PATHWAY	1/78	106/17515	0.377825	0.825943	Human Diseases	Drug resistance: Antineoplastic
1	map04115	p53 signaling pathway	KEGG PATHWAY	1/78	86/17515	0.319398	0.833984	Cellular Processes	Cell growth and death
1	map05166	Human T-cell leukemia virus 1 infection	KEGG PATHWAY	1/78	377/17515	0.817503	0.835274	Human Diseases	Infectious diseases: Viral
1	map05169	Epstein-Barr virus infection	KEGG PATHWAY	1/78	402/17515	0.837185	0.846187	Human Diseases	Infectious diseases: Viral
2	map04060	Cytokine-cytokine receptor interaction	KEGG PATHWAY	2/78	257/17515	0.31772	0.853305	Environmental Information Processing	Signaling molecules and interaction
1	map05204	Chemical carcinogenesis	KEGG PATHWAY	1/78	104/17515	0.372212	0.853365	Human Diseases	Cancers: Overview
1	map04211	Longevity regulating pathway	KEGG PATHWAY	1/78	104/17515	0.372212	0.853365	Organismal Systems	Aging
1	map05321	Inflammatory bowel disease (IBD)	KEGG PATHWAY	1/78	98/17515	0.355074	0.855818	Human Diseases	Immune diseases
1	map04918	Thyroid hormone synthesis	KEGG PATHWAY	1/78	83/17515	0.310179	0.857554	Organismal Systems	Endocrine system
2	map05034	Alcoholism	KEGG PATHWAY	2/78	247/17515	0.301286	0.858208	Human Diseases	Substance dependence
1	map05222	Small cell lung cancer	KEGG PATHWAY	1/78	103/17515	0.369388	0.868061	Human Diseases	Cancers: Specific types
1	map00480	Glutathione metabolism	KEGG PATHWAY	1/78	79/17515	0.297695	0.874479	Metabolism	Metabolism of other amino acids
2	map04514	Cell adhesion molecules (CAMs)	KEGG PATHWAY	2/78	240/17515	0.289746	0.878583	Environmental Information Processing	Signaling molecules and interaction
1	map04512	ECM-receptor interaction	KEGG PATHWAY	1/78	95/17515	0.346332	0.87987	Environmental Information Processing	Signaling molecules and interaction
1	map04610	Complement and coagulation cascades	KEGG PATHWAY	1/78	95/17515	0.346332	0.87987	Organismal Systems	Immune system
2	map03013	RNA transport	KEGG PATHWAY	2/78	238/17515	0.286444	0.897526	Genetic Information Processing	Translation
1	map05200	Pathways in cancer	KEGG PATHWAY	1/78	519/17515	0.90477	0.90477	Human Diseases	Cancers: Overview
2	map03040	Spliceosome	KEGG PATHWAY	2/78	224/17515	0.263314	0.916722	Genetic Information Processing	Transcription
1	map00980	Metabolism of xenobiotics by cytochrome P450	KEGG PATHWAY	1/78	72/17515	0.275309	0.924252	Metabolism	Xenobiotics biodegradation and metabolism
1	map00561	Glycerolipid metabolism	KEGG PATHWAY	1/78	72/17515	0.275309	0.924252	Metabolism	Lipid metabolism
1	map05221	Acute myeloid leukemia	KEGG PATHWAY	1/78	68/17515	0.262202	0.947963	Human Diseases	Cancers: Specific types
1	map05014	Amyotrophic lateral sclerosis (ALS)	KEGG PATHWAY	1/78	66/17515	0.255562	0.960911	Human Diseases	Neurodegenerative diseases
1	map04923	Regulation of lipolysis in adipocytes	KEGG PATHWAY	1/78	65/17515	0.252219	0.987858	Organismal Systems	Endocrine system
2	map00230	Purine metabolism	KEGG PATHWAY	2/78	212/17515	0.243503	0.995184	Metabolism	Nucleotide metabolism
3	map04974	Protein digestion and absorption	KEGG PATHWAY	3/78	106/17515	0.0118032	1	Organismal Systems	Digestive system
8	map03010	Ribosome	KEGG PATHWAY	8/78	806/17515	0.0267261	1	Genetic Information Processing	Translation
2	map00982	Drug metabolism - cytochrome P450	KEGG PATHWAY	2/78	68/17515	0.0369129	1	Metabolism	Xenobiotics biodegradation and metabolism
2	map00590	Arachidonic acid metabolism	KEGG PATHWAY	2/78	98/17515	0.0707703	1	Metabolism	Lipid metabolism
2	map04933	AGE-RAGE signaling pathway in diabetic complications	KEGG PATHWAY	2/78	113/17515	0.0903495	1	Human Diseases	Endocrine and metabolic diseases
1	map00592	alpha-Linolenic acid metabolism	KEGG PATHWAY	1/78	24/17515	0.101644	1	Metabolism	Lipid metabolism
1	map00531	Glycosaminoglycan degradation	KEGG PATHWAY	1/78	25/17515	0.10565	1	Metabolism	Glycan biosynthesis and metabolism
3	map05205	Proteoglycans in cancer	KEGG PATHWAY	3/78	260/17515	0.109768	1	Human Diseases	Cancers: Overview
3	map05322	Systemic lupus erythematosus	KEGG PATHWAY	3/78	284/17515	0.133098	1	Human Diseases	Immune diseases
1	map00340	Histidine metabolism	KEGG PATHWAY	1/78	33/17515	0.137071	1	Metabolism	Amino acid metabolism
1	map00360	Phenylalanine metabolism	KEGG PATHWAY	1/78	33/17515	0.137071	1	Metabolism	Amino acid metabolism
1	map00760	Nicotinate and nicotinamide metabolism	KEGG PATHWAY	1/78	35/17515	0.144754	1	Metabolism	Metabolism of cofactors and vitamins
1	map00410	beta-Alanine metabolism	KEGG PATHWAY	1/78	36/17515	0.148571	1	Metabolism	Metabolism of other amino acids
2	map04310	Wnt signaling pathway	KEGG PATHWAY	2/78	165/17515	0.167323	1	Environmental Information Processing	Signal transduction
2	map04640	Hematopoietic cell lineage	KEGG PATHWAY	2/78	174/17515	0.181613	1	Organismal Systems	Immune system
1	map00565	Ether lipid metabolism	KEGG PATHWAY	1/78	46/17515	0.185821	1	Metabolism	Lipid metabolism
1	map00350	Tyrosine metabolism	KEGG PATHWAY	1/78	49/17515	0.196679	1	Metabolism	Amino acid metabolism
1	map00591	Linoleic acid metabolism	KEGG PATHWAY	1/78	49/17515	0.196679	1	Metabolism	Lipid metabolism
1	map04975	Fat digestion and absorption	KEGG PATHWAY	1/78	52/17515	0.207394	1	Organismal Systems	Digestive system
2	map05418	Fluid shear stress and atherosclerosis	KEGG PATHWAY	2/78	203/17515	0.228692	1	Human Diseases	Cardiovascular diseases
2	map04621	NOD-like receptor signaling pathway	KEGG PATHWAY	2/78	207/17515	0.235267	1	Organismal Systems	Immune system
2	map05323	Rheumatoid arthritis	KEGG PATHWAY	2/78	207/17515	0.235267	1	Human Diseases	Immune diseases
2	map04014	Ras signaling pathway	KEGG PATHWAY	2/145	303/17515	0.718383	0.845156	Environmental Information Processing	Signal transduction
2	map04144	Endocytosis	KEGG PATHWAY	2/145	377/17515	0.822582	0.848022	Cellular Processes	Transport and catabolism
1	map04114	Oocyte meiosis	KEGG PATHWAY	1/145	146/17515	0.70441	0.848687	Cellular Processes	Cell growth and death
1	map04120	Ubiquitin mediated proteolysis	KEGG PATHWAY	1/145	218/17515	0.838559	0.855673	Genetic Information Processing	Folding, sorting and degradation
1	map04510	Focal adhesion	KEGG PATHWAY	1/145	243/17515	0.869218	0.869218	Cellular Processes	Cellular community - eukaryotes
1	map03013	RNA transport	KEGG PATHWAY	1/145	238/17515	0.863588	0.872311	Genetic Information Processing	KEGG PATHWAY
