# Supplementary material for: Transcriptomic analysis of α-synuclein knockdown after T3 spinal cord injury in rats
Source: BMC Genomics. 2019 Nov 14;20:851. doi: 10.1186/s12864-019-6244-6 (PMC6854783; doi:10.1186/s12864-019-6244-6)
Supplement: Supplementary file 13 — Additional file 13: Table S11. KEGG pathway enriched the differentially expressed genes (CON VS SCI upregulated genes). [file 12864_2019_6244_MOESM13_ESM.xlsx]

## Sheet: KEGG富集分析统计表
Table S11. KEGG pathway enriched the differentially expressed genes (CON VS SCI upregulated genes).
<label class="checkAll" style="cursor:pointer;padding-top:2px;"><i class="icon-check-empty" style="margin-right:5px;"></i>Num</label>	Pathway id	Description	Database	Ratio_in_study	Ratio_in_pop	Pvalue_uncorrected	Pvalue_corrected	First Category	Second Category
20	map04668	TNF signaling pathway	KEGG PATHWAY	20/545	119/17515	6.8361e-10	1.86625e-07	Environmental Information Processing	Signal transduction
28	map04060	Cytokine-cytokine receptor interaction	KEGG PATHWAY	28/545	257/17515	8.93459e-09	8.13048e-07	Environmental Information Processing	Signaling molecules and interaction
33	map04145	Phagosome	KEGG PATHWAY	33/545	338/17515	6.78074e-09	9.25572e-07	Cellular Processes	Transport and catabolism
14	map04512	ECM-receptor interaction	KEGG PATHWAY	14/545	95/17515	1.3631e-06	9.30316e-05	Environmental Information Processing	Signaling molecules and interaction
20	map04612	Antigen processing and presentation	KEGG PATHWAY	20/545	188/17515	1.74579e-06	9.53199e-05	Organismal Systems	Immune system
30	map05166	Human T-cell leukemia virus 1 infection	KEGG PATHWAY	30/545	377/17515	2.68424e-06	0.000122133	Human Diseases	Infectious diseases: Viral
20	map05418	Fluid shear stress and atherosclerosis	KEGG PATHWAY	20/545	203/17515	5.69766e-06	0.000222209	Human Diseases	Cardiovascular diseases
19	map04210	Apoptosis	KEGG PATHWAY	19/545	190/17515	7.84038e-06	0.000237825	Cellular Processes	Cell growth and death
13	map04610	Complement and coagulation cascades	KEGG PATHWAY	13/545	95/17515	7.51548e-06	0.000256466	Organismal Systems	Immune system
14	map04933	AGE-RAGE signaling pathway in diabetic complications	KEGG PATHWAY	14/545	113/17515	1.09557e-05	0.0002719	Human Diseases	Endocrine and metabolic diseases
16	map04380	Osteoclast differentiation	KEGG PATHWAY	16/545	144/17515	1.08068e-05	0.000295026	Organismal Systems	Development
23	map05168	Herpes simplex infection	KEGG PATHWAY	23/545	272/17515	1.49035e-05	0.000339056	Human Diseases	Infectious diseases: Viral
21	map04514	Cell adhesion molecules (CAMs)	KEGG PATHWAY	21/545	240/17515	2.09108e-05	0.000407761	Environmental Information Processing	Signaling molecules and interaction
13	map04620	Toll-like receptor signaling pathway	KEGG PATHWAY	13/545	104/17515	2.04165e-05	0.000428747	Organismal Systems	Immune system
21	map05205	Proteoglycans in cancer	KEGG PATHWAY	21/545	260/17515	6.77804e-05	0.0012336	Human Diseases	Cancers: Overview
10	map05133	Pertussis	KEGG PATHWAY	10/545	86/17515	0.000332293	0.00566974	Human Diseases	Infectious diseases: Bacterial
12	map05332	Graft-versus-host disease	KEGG PATHWAY	12/545	121/17515	0.000392541	0.00595355	Human Diseases	Immune diseases
15	map05206	MicroRNAs in cancer	KEGG PATHWAY	15/545	175/17515	0.000385581	0.00619198	Human Diseases	Cancers: Overview
13	map04142	Lysosome	KEGG PATHWAY	13/545	142/17515	0.000497032	0.00714156	Cellular Processes	Transport and catabolism
6	map00760	Nicotinate and nicotinamide metabolism	KEGG PATHWAY	6/545	35/17515	0.000664449	0.00863784	Metabolism	Metabolism of cofactors and vitamins
20	map05152	Tuberculosis	KEGG PATHWAY	20/545	286/17515	0.000663924	0.00906256	Human Diseases	Infectious diseases: Bacterial
21	map04010	MAPK signaling pathway	KEGG PATHWAY	21/545	310/17515	0.000742592	0.00921489	Environmental Information Processing	Signal transduction
11	map04657	IL-17 signaling pathway	KEGG PATHWAY	11/545	116/17515	0.000987253	0.0107808	Organismal Systems	Immune system
17	map05164	Influenza A	KEGG PATHWAY	17/545	232/17515	0.000986918	0.0112262	Human Diseases	Infectious diseases: Viral
12	map04940	Type I diabetes mellitus	KEGG PATHWAY	12/545	134/17515	0.000982407	0.0116607	Human Diseases	Endocrine and metabolic diseases
9	map04115	p53 signaling pathway	KEGG PATHWAY	9/545	86/17515	0.00140224	0.0147236	Cellular Processes	Cell growth and death
12	map05145	Toxoplasmosis	KEGG PATHWAY	12/545	141/17515	0.00152788	0.0154486	Human Diseases	Infectious diseases: Parasitic
17	map04510	Focal adhesion	KEGG PATHWAY	17/545	243/17515	0.00163175	0.0159095	Cellular Processes	Cellular community - eukaryotes
24	map05169	Epstein-Barr virus infection	KEGG PATHWAY	24/545	402/17515	0.0018516	0.0174306	Human Diseases	Infectious diseases: Viral
9	map05144	Malaria	KEGG PATHWAY	9/545	91/17515	0.0020851	0.0189744	Human Diseases	Infectious diseases: Parasitic
6	map03030	DNA replication	KEGG PATHWAY	6/545	45/17515	0.00256503	0.0225888	Genetic Information Processing	Replication and repair
11	map04670	Leukocyte transendothelial migration	KEGG PATHWAY	11/545	138/17515	0.00392936	0.0335224	Organismal Systems	Immune system
15	map03040	Spliceosome	KEGG PATHWAY	15/545	224/17515	0.00450285	0.0372508	Genetic Information Processing	Transcription
9	map05222	Small cell lung cancer	KEGG PATHWAY	9/545	103/17515	0.00481717	0.038679	Human Diseases	Cancers: Specific types
13	map04630	Jak-STAT signaling pathway	KEGG PATHWAY	13/545	184/17515	0.00508276	0.0396455	Environmental Information Processing	Signal transduction
11	map04110	Cell cycle	KEGG PATHWAY	11/545	145/17515	0.00569752	0.0432062	Cellular Processes	Cell growth and death
9	map05132	Salmonella infection	KEGG PATHWAY	9/545	107/17515	0.00617453	0.045558	Human Diseases	Infectious diseases: Bacterial
