# Supplementary material for: Transcriptomic analysis of α-synuclein knockdown after T3 spinal cord injury in rats
Source: BMC Genomics. 2019 Nov 14;20:851. doi: 10.1186/s12864-019-6244-6 (PMC6854783; doi:10.1186/s12864-019-6244-6)
Supplement: Supplementary file 14 — Additional file 14: Table S12. KEGG pathway enriched the differentially expressed genes (CON VS SCI downregulated genes). [file 12864_2019_6244_MOESM14_ESM.xlsx]

## Sheet: KEGG富集分析统计表
Table S12. KEGG pathway enriched the differentially expressed genes (CON VS SCI downregulated genes).
<label class="checkAll" style="cursor:pointer;padding-top:2px;"><i class="icon-check-empty" style="margin-right:5px;"></i>Num</label>	Pathway id	Description	Database	Ratio_in_study	Ratio_in_pop	Pvalue_uncorrected	Pvalue_corrected	First Category	Second Category
38	map04080	Neuroactive ligand-receptor interaction	KEGG PATHWAY	38/456	326/17515	0	0	Environmental Information Processing	Signaling molecules and interaction
20	map04724	Glutamatergic synapse	KEGG PATHWAY	20/456	133/17515	2.02516e-10	2.13654e-08	Organismal Systems	Nervous system
18	map04713	Circadian entrainment	KEGG PATHWAY	18/456	119/17515	1.72024e-09	1.2099e-07	Organismal Systems	Environmental adaptation
20	map04723	Retrograde endocannabinoid signaling	KEGG PATHWAY	20/456	192/17515	1.49248e-07	7.87282e-06	Organismal Systems	Nervous system
14	map04727	GABAergic synapse	KEGG PATHWAY	14/456	102/17515	3.95845e-07	1.67046e-05	Organismal Systems	Nervous system
14	map05032	Morphine addiction	KEGG PATHWAY	14/456	104/17515	5.04878e-07	1.77549e-05	Human Diseases	Substance dependence
9	map05033	Nicotine addiction	KEGG PATHWAY	9/456	43/17515	1.30441e-06	3.93187e-05	Human Diseases	Substance dependence
15	map04728	Dopaminergic synapse	KEGG PATHWAY	15/456	162/17515	2.24237e-05	0.000591425	Organismal Systems	Nervous system
13	map04725	Cholinergic synapse	KEGG PATHWAY	13/456	137/17515	6.07073e-05	0.00142325	Organismal Systems	Nervous system
7	map00250	Alanine, aspartate and glutamate metabolism	KEGG PATHWAY	7/456	40/17515	6.85977e-05	0.00144741	Metabolism	Amino acid metabolism
10	map04911	Insulin secretion	KEGG PATHWAY	10/456	97/17515	0.000215799	0.00413942	Organismal Systems	Endocrine system
20	map04020	Calcium signaling pathway	KEGG PATHWAY	20/456	319/17515	0.000279413	0.00491301	Environmental Information Processing	Signal transduction
9	map04720	Long-term potentiation	KEGG PATHWAY	9/456	86/17515	0.000396114	0.00642923	Organismal Systems	Nervous system
8	map00561	Glycerolipid metabolism	KEGG PATHWAY	8/456	72/17515	0.000552385	0.00832523	Metabolism	Lipid metabolism
15	map04024	cAMP signaling pathway	KEGG PATHWAY	15/456	230/17515	0.00105855	0.0139597	Environmental Information Processing	Signal transduction
8	map05031	Amphetamine addiction	KEGG PATHWAY	8/456	79/17515	0.00102807	0.0144615	Human Diseases	Substance dependence
13	map04921	Oxytocin signaling pathway	KEGG PATHWAY	13/456	192/17515	0.00160155	0.0198781	Organismal Systems	Endocrine system
